# Supplementary material for: RNA-seq and miRNA-seq data from pharmacological inhibition of the G9a/GLP histone methyltransferase complex with UNC0642 in SAMP8 mice
Source: Data Brief. 2021 May 2;36:107114. doi: 10.1016/j.dib.2021.107114 (PMC8257974; doi:10.1016/j.dib.2021.107114)
Supplement: Supplementary file 1 [file mmc1.zip]

Archive with 4 entries (4 files):
- Supplementary 1
- Supplementary 2
- Supplementary 3.csv
- Supplementary 4.csv
