# Supplementary material for: RNA-seq and miRNA-seq data from pharmacological inhibition of the G9a/GLP histone methyltransferase complex with UNC0642 in SAMP8 mice
Source: Data Brief. 2021 May 2;36:107114. doi: 10.1016/j.dib.2021.107114 (PMC8257974; doi:10.1016/j.dib.2021.107114)
Supplement: Supplementary file 1 [file mmc1.zip › Supplementary 1]

GeneID	Base mean	log2(FC)	StdErr	Wald-Stats	P-value	P-adj
ENSG00000259781	19.89314851	1.322715962	0.468015595	2.82622198	0.004710061	0.994159004
ENSG00000145934	38.72387205	1.256615164	0.430532082	2.918749187	0.003514389	0.994159004
ENSG00000182985	40.69037792	1.174164321	0.428126147	2.742566247	0.006096115	0.994159004
ENSG00000150394	25.32160212	1.101214007	0.454693815	2.421880333	0.015440434	0.994159004
ENSG00000117707	24.69127254	1.025652396	0.453653711	2.260870729	0.023767263	0.994159004
ENSG00000141232	9.290442078	0.98779156	0.443684018	2.226340191	0.025991403	0.994159004
ENSG00000134986	26.86109759	0.942136168	0.450520984	2.091214841	0.03650881	0.994159004
ENSG00000198914	56.23947456	0.919634075	0.395139551	2.327365288	0.019945832	0.994159004
ENSG00000120963	26.96611343	0.885734786	0.448646853	1.974236039	0.04835491	0.994159004
ENSG00000185651	37.72805996	0.873826509	0.43512637	2.008213174	0.044620644	0.994159004
ENSG00000188612	42.09958608	0.8637033	0.443736771	1.946431661	0.051602909	0.994159004
ENSG00000138071	48.75581129	0.848869161	0.437146947	1.941839389	0.052156547	0.994159004
ENSG00000179388	40.75832101	0.826924979	0.434025773	1.905243951	0.056748367	0.994159004
ENSG00000144339	14.88932731	0.824084072	0.468702894	1.758222707	0.078709623	0.994159004
ENSG00000006468	11.10609892	0.812015154	0.466277183	1.741485932	0.081598437	0.994159004
ENSG00000013561	31.22095107	0.794866086	0.437072212	1.81861501	0.068970186	0.994159004
ENSG00000112081	45.71918848	0.782932447	0.410326536	1.90807169	0.056381951	0.994159004
ENSG00000102974	23.59238147	0.751854624	0.465427457	1.615406684	0.106222654	0.994159004
ENSG00000116406	9.525209974	0.728538153	0.46081989	1.580960736	0.113887016	0.994159004
ENSG00000123562	21.25825998	0.716918831	0.465993144	1.538475062	0.123932501	0.994159004
ENSG00000133639	29.6050949	0.709887896	0.440143542	1.612855415	0.106775924	0.994159004
ENSG00000153339	4.947506607	0.708808305	0.418252867	1.694688454	0.090134537	0.994159004
ENSG00000128463	4.259661196	0.70342113	0.400137677	1.757947754	0.078756399	0.994159004
ENSG00000156875	10.75284534	0.700271458	0.464297829	1.508237633	0.131493719	0.994159004
ENSG00000162373	4.264132979	0.697130074	0.40016858	1.742090982	0.081492525	0.994159004
ENSG00000140937	18.81575518	0.687745008	0.463537234	1.48368881	0.137891496	0.994159004
ENSG00000197045	5.496240127	0.685048157	0.429237311	1.595966005	0.110496383	0.994159004
ENSG00000181722	53.28811912	0.681911425	0.400148872	1.704144316	0.088354129	0.994159004
ENSG00000140262	10.91672551	0.653195797	0.466270575	1.400894312	0.16124568	0.994159004
ENSG00000083067	4.752557099	0.650504974	0.408513625	1.592370324	0.11130152	0.994159004
ENSG00000114279	10.09599373	0.648536596	0.464339152	1.3966873	0.162507625	0.994159004
ENSG00000168374	20.50555785	0.645313649	0.464460252	1.389384014	0.164716009	0.994159004
ENSG00000099783	125.3659974	0.64253118	0.328603784	1.955337127	0.050543292	0.994159004
ENSG00000227081	15.68819854	0.640704992	0.468913469	1.366360821	0.171825739	0.994159004
ENSG00000104723	14.02266578	0.624302197	0.459511504	1.358621474	0.174266567	0.994159004
ENSG00000198160	5.552077744	0.618145259	0.417468549	1.480698989	0.138686804	0.994159004
ENSG00000174453	3.270236715	0.61721263	0.363051068	1.700071106	0.089117551	0.994159004
ENSG00000111142	4.536396456	0.610803364	0.402835747	1.516259092	0.129453851	0.994159004
ENSG00000108588	4.260500303	0.609530617	0.407011638	1.497575399	0.134243602	0.994159004
ENSG00000068305	52.92527256	0.601835668	0.405062956	1.485783035	0.137336519	0.994159004
ENSG00000139990	11.93324591	0.598279497	0.467604388	1.279456549	0.200736331	0.994159004
ENSG00000177301	73.76992646	0.596574346	0.390169074	1.529014948	0.126260738	0.994159004
ENSG00000187416	5.505448909	0.593094719	0.431775006	1.373619849	0.169559731	0.994159004
ENSG00000173273	3.572654892	0.584599024	0.381774223	1.531268976	0.12570293	0.994159004
ENSG00000166855	10.32973283	0.583167775	0.46288054	1.259866693	0.207717456	0.994159004
ENSG00000084733	10.09683284	0.577514658	0.464923575	1.242171163	0.214173417	0.994159004
ENSG00000135622	6.737556056	0.575649076	0.44680997	1.288353248	0.197623025	0.994159004
ENSG00000174576	16.12811489	0.57522494	0.467970453	1.229190722	0.219000307	0.994159004
ENSG00000183496	6.694559898	0.567626129	0.445053023	1.275412364	0.202163325	0.994159004
ENSG00000134371	16.4917571	0.567149767	0.469004051	1.209264112	0.226561394	0.994159004
ENSG00000078747	8.721715908	0.566889449	0.460167092	1.231920882	0.21797864	0.994159004
ENSG00000116560	89.18298138	0.562673791	0.36168365	1.555707015	0.119777778	0.994159004
ENSG00000109787	3.015551696	0.559772005	0.35112857	1.594208086	0.110889436	0.994159004
ENSG00000135932	38.89048683	0.556788009	0.443120942	1.256514771	0.208929394	0.994159004
ENSG00000136828	24.42301009	0.55534797	0.452909198	1.226179492	0.220131137	0.994159004
ENSG00000091009	19.85069314	0.551457359	0.462701086	1.191822055	0.233331026	0.994159004
ENSG00000111605	34.44137014	0.544203116	0.432761377	1.257513136	0.208567886	0.994159004
ENSG00000112242	9.219083593	0.543941999	0.462212913	1.176821294	0.239266842	0.994159004
ENSG00000106723	6.465557796	0.537715192	0.443098827	1.213533325	0.224925981	0.994159004
ENSG00000204178	17.877621	0.536622056	0.466559538	1.150168441	0.250074502	0.994159004
ENSG00000164091	10.43834928	0.535134521	0.466143053	1.148004925	0.250966531	0.994159004
ENSG00000138814	170.1692585	0.527849604	0.309177702	1.707269315	0.087772007	0.994159004
ENSG00000153560	7.783657261	0.521770346	0.453509249	1.15051754	0.249930774	0.994159004
ENSG00000154174	18.03431135	0.519845803	0.464300804	1.119631494	0.262870829	0.994159004
ENSG00000100403	31.13227934	0.518588661	0.44285603	1.171009596	0.24159492	0.994159004
ENSG00000232499	87.07635587	0.518267494	0.404562205	1.281057617	0.200173429	0.994159004
ENSG00000257675	5.017290006	0.515438345	0.422290674	1.220577144	0.222246165	0.994159004
ENSG00000157625	3.763971724	0.51212	0.391630461	1.307661306	0.190988213	0.994159004
ENSG00000110422	32.66136858	0.510655601	0.440712635	1.158704246	0.24657676	0.994159004
ENSG00000163714	38.42161667	0.508774943	0.426418296	1.193135819	0.232816185	0.994159004
ENSG00000075151	6.613039363	0.508610404	0.433121313	1.174290872	0.240278538	0.994159004
ENSG00000104388	58.57058591	0.508555023	0.393740654	1.291598969	0.196496061	0.994159004
ENSG00000066468	7.03607634	0.505890704	0.447278991	1.131040612	0.258037998	0.994159004
ENSG00000184349	19.66048063	0.504790499	0.461341807	1.094178959	0.273876498	0.994159004
ENSG00000185985	10.14009421	0.503564508	0.46385094	1.085617092	0.277648435	0.994159004
ENSG00000226049	8.88230415	0.501765154	0.457835007	1.095951919	0.273099816	0.994159004
ENSG00000119912	7.481504301	0.501447659	0.452936529	1.107103593	0.268249142	0.994159004
ENSG00000011258	15.79489259	0.500831318	0.467687367	1.070867748	0.2842289	0.994159004
ENSG00000110514	3.119122471	0.499395233	0.367407505	1.359240697	0.174070329	0.994159004
ENSG00000134186	13.39156159	0.495386571	0.468995814	1.056270773	0.290844525	0.994159004
ENSG00000089280	22.9298672	0.494425432	0.459890076	1.075094806	0.282332285	0.994159004
ENSG00000112739	11.48445049	0.493763167	0.467326848	1.056569227	0.290708231	0.994159004
ENSG00000106052	23.04873226	0.49327953	0.457820107	1.077452743	0.281278052	0.994159004
ENSG00000136379	3.13196393	0.492910371	0.365559274	1.348373316	0.177538342	0.994159004
ENSG00000162631	3.819809341	0.492114537	0.38715052	1.271119402	0.203686174	0.994159004
ENSG00000102466	22.72207623	0.489781968	0.458600973	1.06799156	0.285524319	0.994159004
ENSG00000147862	119.8102325	0.489656382	0.333230875	1.46942081	0.141718686	0.994159004
ENSG00000119772	10.59893752	0.488677586	0.465815185	1.049080411	0.294141111	0.994159004
ENSG00000124788	12.70936781	0.486615809	0.467790418	1.040243217	0.298226918	0.994159004
ENSG00000115091	21.66050865	0.486422222	0.465630059	1.044653825	0.296182993	0.994159004
ENSG00000124164	6.802602455	0.48575016	0.446519619	1.087858492	0.276657583	0.994159004
ENSG00000068697	10.76373233	0.485229777	0.463863528	1.046061499	0.29553264	0.994159004
ENSG00000116754	110.2339764	0.483324857	0.336835892	1.434897136	0.151316412	0.994159004
ENSG00000101079	3.435031524	0.482934023	0.332117144	1.454107479	0.14591651	0.994159004
ENSG00000145495	14.4069342	0.481004318	0.468827795	1.025972271	0.304904654	0.994159004
ENSG00000155545	6.024866834	0.477199132	0.439827573	1.084968659	0.277935537	0.994159004
ENSG00000108953	127.990376	0.475718838	0.363728377	1.307895859	0.190908634	0.994159004
ENSG00000182700	98.78101147	0.47385637	0.369515498	1.282372112	0.199712142	0.994159004
ENSG00000125848	4.092072817	0.47106847	0.40385627	1.16642604	0.243442235	0.994159004
ENSG00000176204	13.54320626	0.469275564	0.46900618	1.000574373	0.317032625	0.994159004
ENSG00000165443	27.90992684	0.466805036	0.446524863	1.045417791	0.295829917	0.994159004
ENSG00000145087	22.55610157	0.466560568	0.458324585	1.017969761	0.308692327	0.994159004
ENSG00000121297	4.79723147	0.466223505	0.417285277	1.117277629	0.263875638	0.994159004
ENSG00000110693	7.231291065	0.466035687	0.451421399	1.032373939	0.301896976	0.994159004
ENSG00000164032	70.0203668	0.46370285	0.376343868	1.232125431	0.217902233	0.994159004
ENSG00000109756	25.95144991	0.46112437	0.451413632	1.021511842	0.307012002	0.994159004
ENSG00000253626	3.344491896	0.460460819	0.385647997	1.193992508	0.232480899	0.994159004
ENSG00000107864	52.87386362	0.458934314	0.398634973	1.151264554	0.249623415	0.994159004
ENSG00000010818	43.56008833	0.455566789	0.412554706	1.104257889	0.269481284	0.994159004
ENSG00000144744	23.83510277	0.454764715	0.459958994	0.988707084	0.322806476	0.994159004
ENSG00000182968	5.821282434	0.454323619	0.418939786	1.084460428	0.278160703	0.994159004
ENSG00000115421	8.467869995	0.453973054	0.458796771	0.989486158	0.322425339	0.994159004
ENSG00000008277	25.80844012	0.453755747	0.449186178	1.010172997	0.312412414	0.994159004
ENSG00000153707	58.81884468	0.4530083	0.396124913	1.14359962	0.252789719	0.994159004
ENSG00000218336	22.12553403	0.452750994	0.45649079	0.991807511	0.321291433	0.994159004
ENSG00000171988	24.74441972	0.449107682	0.452187324	0.993189455	0.320617636	0.994159004
ENSG00000124785	118.8899533	0.448424352	0.335680554	1.335866335	0.181592966	0.994159004
ENSG00000134884	77.879914	0.44832645	0.364482149	1.230036783	0.218683331	0.994159004
ENSG00000166068	18.65878858	0.448255707	0.466118122	0.961678352	0.3362112	0.994159004
ENSG00000169139	39.19958544	0.448233337	0.438213144	1.022866027	0.306371194	0.994159004
ENSG00000111653	15.44913751	0.446193625	0.4684962	0.952395399	0.340896492	0.994159004
ENSG00000168036	22.10432289	0.444756879	0.457782918	0.971545381	0.331276766	0.994159004
ENSG00000134153	8.662819504	0.444516716	0.454532635	0.977964357	0.328091953	0.994159004
ENSG00000186432	110.8153819	0.444352077	0.336935944	1.31880283	0.187235038	0.994159004
ENSG00000188706	11.40319517	0.444155998	0.468004705	0.949041735	0.342599386	0.994159004
ENSG00000173406	16.97647301	0.441238831	0.466107163	0.94664675	0.343818813	0.994159004
ENSG00000163848	58.20022016	0.440204141	0.391408045	1.124668097	0.260729705	0.994159004
ENSG00000100852	136.2250439	0.439959597	0.325297514	1.352483736	0.176220618	0.994159004
ENSG00000137504	35.48551688	0.435961331	0.430808038	1.011961924	0.311556259	0.994159004
ENSG00000162545	72.15756951	0.434270272	0.415364987	1.045514874	0.29578507	0.994159004
ENSG00000011454	4.619595202	0.434032775	0.412829142	1.051361766	0.293092469	0.994159004
ENSG00000069667	14.11877048	0.433623268	0.46900571	0.924558611	0.355195551	0.994159004
ENSG00000198925	5.800336516	0.433556764	0.435598863	0.995311973	0.319584556	0.994159004
ENSG00000187653	44.59516596	0.431240025	0.444191763	0.97084201	0.331626959	0.994159004
ENSG00000172046	7.344146149	0.430305925	0.437418571	0.983739497	0.325243614	0.994159004
ENSG00000122966	27.4161163	0.429402279	0.447664291	0.95920601	0.337454973	0.994159004
ENSG00000259976	3.293126062	0.429040555	0.377101524	1.137732223	0.255232314	0.994159004
ENSG00000164985	60.73337875	0.425541632	0.385472194	1.103948971	0.269615274	0.994159004
ENSG00000116954	37.05019691	0.425164051	0.424441876	1.001701469	0.316487797	0.994159004
ENSG00000125676	36.15399802	0.423330473	0.439772866	0.962611626	0.335742461	0.994159004
ENSG00000135597	5.735555333	0.422996726	0.430148103	0.983374618	0.325423098	0.994159004
ENSG00000103353	20.41810944	0.420907023	0.46005498	0.914905916	0.360241024	0.994159004
ENSG00000121892	21.61111832	0.420448415	0.45921047	0.915589782	0.359882092	0.994159004
ENSG00000003987	3.115489795	0.419709255	0.378613936	1.108541484	0.267628034	0.994159004
ENSG00000143067	2.635435351	0.419330089	0.350984367	1.194725828	0.232194168	0.994159004
ENSG00000198797	2.635435351	0.419330089	0.350984367	1.194725828	0.232194168	0.994159004
ENSG00000188803	4.1266993	0.418681098	0.390829252	1.071263462	0.284050984	0.994159004
ENSG00000109606	74.88538375	0.417680408	0.370366738	1.12774816	0.259426292	0.994159004
ENSG00000183691	2.112384749	0.416020391	0.31539757	1.319034865	0.187157457	0.994159004
ENSG00000119414	13.6596185	0.415435865	0.46900434	0.88578256	0.375734709	0.994159004
ENSG00000140153	17.70613473	0.413318633	0.467211401	0.884650143	0.376345354	0.994159004
ENSG00000114062	118.3858507	0.412223047	0.33292709	1.238178146	0.215650013	0.994159004
ENSG00000169057	78.51242016	0.411190883	0.363737716	1.130459847	0.258282508	0.994159004
ENSG00000182463	2.150909124	0.409769554	0.313457592	1.307256753	0.191125527	0.994159004
ENSG00000184408	8.840147097	0.409264885	0.454207164	0.901053347	0.367559956	0.994159004
ENSG00000121879	22.75276136	0.408719362	0.460817211	0.886944655	0.375108698	0.994159004
ENSG00000123560	562.8268728	0.407830692	0.259683339	1.570492329	0.116300618	0.994159004
ENSG00000151623	7.439347248	0.407298753	0.450686638	0.903729373	0.36613892	0.994159004
ENSG00000182247	8.675926179	0.406961589	0.459328408	0.885992641	0.375621493	0.994159004
ENSG00000055070	8.026605144	0.406770547	0.45632839	0.891398729	0.372715299	0.994159004
ENSG00000136709	22.71363103	0.40619301	0.454558373	0.893599225	0.371536361	0.994159004
ENSG00000159409	12.88188288	0.404885419	0.468889394	0.863498778	0.387863291	0.994159004
ENSG00000137449	135.3047648	0.404434944	0.325311503	1.243223619	0.213785441	0.994159004
ENSG00000005889	14.12740537	0.404275995	0.468666869	0.862608436	0.388352791	0.994159004
ENSG00000143502	14.53676178	0.402756223	0.468930797	0.858882006	0.390405618	0.994159004
ENSG00000175087	5.065597053	0.402048485	0.420654249	0.95576946	0.339188721	0.994159004
ENSG00000116030	30.16096375	0.401810449	0.448445325	0.896007668	0.370248668	0.994159004
ENSG00000175166	14.31196625	0.401654493	0.467474236	0.859201345	0.390229441	0.994159004
ENSG00000170035	52.36055224	0.401216689	0.401572501	0.999113954	0.317739492	0.994159004
ENSG00000102054	24.10877924	0.3967015	0.457064727	0.867932869	0.385431084	0.994159004
ENSG00000169826	3.621227155	0.392865404	0.39229231	1.001460885	0.316604041	0.994159004
ENSG00000046653	264.0648606	0.390919507	0.366075257	1.06786651	0.285580731	0.994159004
ENSG00000113558	16.25786694	0.390912707	0.468660549	0.834106281	0.404221096	0.994159004
ENSG00000224470	13.34519797	0.390655815	0.468998538	0.832957426	0.40486874	0.994159004
ENSG00000109819	32.36952873	0.389973971	0.449940155	0.866724087	0.386093204	0.994159004
ENSG00000147234	9.734868842	0.389838166	0.464784988	0.838749479	0.401609906	0.994159004
ENSG00000198898	41.30621439	0.389649542	0.424353304	0.918219649	0.358503884	0.994159004
ENSG00000110955	3.638540397	0.388846577	0.392411829	0.990914515	0.321727324	0.994159004
ENSG00000170759	46.94913561	0.387514694	0.414288094	0.935374922	0.349595116	0.994159004
ENSG00000139546	3.085335095	0.387272105	0.366329963	1.05716743	0.290435182	0.994159004
ENSG00000131269	4.636908444	0.386659487	0.398936035	0.969226776	0.332432055	0.994159004
ENSG00000111731	17.5087324	0.384527168	0.465082159	0.826794065	0.408353795	0.994159004
ENSG00000080298	82.73232264	0.383552823	0.358628602	1.069498699	0.284845015	0.994159004
ENSG00000140992	17.8846101	0.382780484	0.466459428	0.820608312	0.411869411	0.994159004
ENSG00000023228	14.82866613	0.379785781	0.469005016	0.809769124	0.418072881	0.994159004
ENSG00000137492	2.389120008	0.379417587	0.339870209	1.116360237	0.264267967	0.994159004
ENSG00000157680	7.287967788	0.378588445	0.45078812	0.839836784	0.400999906	0.994159004
ENSG00000231764	9.047023431	0.375967171	0.461370823	0.81489152	0.415134408	0.994159004
ENSG00000205339	3.910538657	0.375360846	0.381718989	0.983343393	0.32543846	0.994159004
ENSG00000272933	2.406433249	0.375337465	0.34038208	1.10269455	0.270159834	0.994159004
ENSG00000083312	31.91091856	0.375281534	0.436700861	0.859356067	0.3901441	0.994159004
ENSG00000159140	158.0378308	0.374269875	0.314861652	1.188680403	0.234565455	0.994159004
ENSG00000205683	1.883382647	0.373983372	0.302690167	1.235531949	0.216632594	0.994159004
ENSG00000114988	2.401961466	0.373455669	0.337573902	1.106293073	0.268599689	0.994159004
ENSG00000171246	14.39129917	0.373365494	0.468482133	0.796968482	0.425469336	0.994159004
ENSG00000156052	50.02354061	0.373004765	0.413784212	0.901447551	0.367350408	0.994159004
ENSG00000108924	22.14784948	0.372763409	0.457067512	0.815554374	0.414755054	0.994159004
ENSG00000112715	18.72857197	0.371124398	0.464383874	0.799175895	0.424188427	0.994159004
ENSG00000154518	71.30657886	0.37053204	0.373625198	0.991721229	0.321333532	0.994159004
ENSG00000043093	57.18415467	0.370506674	0.391622862	0.946080299	0.344107632	0.994159004
ENSG00000147050	66.16559024	0.36680705	0.378322442	0.969561966	0.332264879	0.994159004
ENSG00000116473	16.34201239	0.366140333	0.468994663	0.780691898	0.434983727	0.994159004
ENSG00000090238	25.34855698	0.365400005	0.460256371	0.793905371	0.427250523	0.994159004
ENSG00000100519	7.30528103	0.365292063	0.448035476	0.815319506	0.414889446	0.994159004
ENSG00000182568	26.74367313	0.365216645	0.451015357	0.809765433	0.418075003	0.994159004
ENSG00000129007	2.337754174	0.364662299	0.335431182	1.087144901	0.276972777	0.994159004
ENSG00000137075	40.12960412	0.362281419	0.417751697	0.867217107	0.385823065	0.994159004
ENSG00000138698	4.110225165	0.36187264	0.404790266	0.893975646	0.371334922	0.994159004
ENSG00000244694	13.6303029	0.361257637	0.468990622	0.770287549	0.441129341	0.994159004
ENSG00000185787	49.52643814	0.359409	0.413313036	0.869580607	0.38452964	0.994159004
ENSG00000142192	7.054493904	0.357980769	0.450581909	0.794485445	0.426912879	0.994159004
ENSG00000080493	12.6242146	0.356411037	0.457252874	0.779461557	0.435707875	0.994159004
ENSG00000224775	7.093018279	0.356276227	0.449191432	0.793150096	0.427690379	0.994159004
ENSG00000073921	63.99095266	0.355807796	0.38058851	0.934888433	0.349845799	0.994159004
ENSG00000152484	4.161590999	0.354620089	0.400531795	0.885373128	0.375955421	0.994159004
ENSG00000165338	3.353700678	0.353166634	0.386923707	0.91275522	0.361371294	0.994159004
ENSG00000198589	19.18118976	0.352718596	0.463865919	0.760389114	0.447022028	0.994159004
ENSG00000170144	296.4484383	0.350950225	0.28064483	1.250513774	0.211111927	0.994159004
ENSG00000090060	76.60422577	0.350910732	0.372092271	0.943074498	0.345642799	0.994159004
ENSG00000164442	9.398089399	0.350327683	0.460605286	0.760581119	0.446907301	0.994159004
ENSG00000187391	108.5150253	0.350022535	0.344390433	1.01635383	0.309460923	0.994159004
ENSG00000106617	13.11676976	0.349417007	0.468841112	0.745278086	0.456103626	0.994159004
ENSG00000146083	10.77320633	0.346830777	0.45981511	0.754283123	0.450679234	0.994159004
ENSG00000187109	3.409538295	0.346338917	0.384718109	0.900240745	0.367992147	0.994159004
ENSG00000083168	20.06814779	0.345360077	0.460167868	0.750508892	0.45294827	0.994159004
ENSG00000117419	6.968501587	0.345293034	0.446634595	0.773099615	0.439463429	0.994159004
ENSG00000205542	62.66418623	0.344222493	0.398826545	0.863088221	0.388088963	0.994159004
ENSG00000188529	12.85703906	0.343452691	0.468934709	0.732410472	0.463918069	0.994159004
ENSG00000112624	3.328017761	0.342215156	0.383440278	0.892486196	0.372132388	0.994159004
ENSG00000146463	21.35219466	0.341532615	0.458585875	0.744751709	0.456421833	0.994159004
ENSG00000232024	19.25434062	0.340527376	0.466134292	0.730534916	0.465063279	0.994159004
ENSG00000138018	6.3024412	0.340374099	0.44368728	0.767148653	0.442993138	0.994159004
ENSG00000153207	2.890959476	0.340299103	0.358708843	0.948677764	0.342784527	0.994159004
ENSG00000083750	24.64695548	0.33976409	0.451763857	0.752083383	0.452000916	0.994159004
ENSG00000166200	44.310717	0.339472083	0.40922237	0.829554071	0.406790954	0.994159004
ENSG00000022355	10.69555162	0.33894781	0.465065372	0.72881756	0.466113268	0.994159004
ENSG00000100796	41.48259528	0.338337935	0.416078684	0.813158539	0.416127167	0.994159004
ENSG00000174871	89.7002393	0.337562132	0.355863111	0.948572982	0.342837838	0.994159004
ENSG00000196428	17.50899761	0.336976391	0.465921256	0.723247517	0.46952783	0.994159004
ENSG00000144036	2.134434989	0.336775992	0.329321289	1.022636567	0.306479714	0.994159004
ENSG00000134686	3.863909822	0.335746733	0.40254526	0.834059587	0.404247407	0.994159004
ENSG00000165516	6.940799713	0.333886839	0.42587409	0.784003645	0.433037971	0.994159004
ENSG00000085276	2.121593531	0.333179421	0.328152881	1.015317677	0.309954421	0.994159004
ENSG00000159322	2.164589689	0.332985958	0.32973417	1.009861846	0.312561485	0.994159004
ENSG00000204442	52.48193461	0.332318739	0.395870842	0.839462532	0.401209806	0.994159004
ENSG00000131503	3.84659658	0.331823054	0.399391015	0.830822531	0.406073892	0.994159004
ENSG00000172943	3.84659658	0.331823054	0.399391015	0.830822531	0.406073892	0.994159004
ENSG00000069345	20.22128099	0.33167869	0.468033341	0.708664665	0.478532597	0.994159004
ENSG00000177889	107.9477346	0.33163323	0.344617821	0.962321765	0.335887999	0.994159004
ENSG00000143952	18.69868249	0.331350148	0.464364766	0.713555748	0.47550193	0.994159004
ENSG00000137776	71.38022808	0.331103344	0.370634511	0.893341918	0.371674097	0.994159004
ENSG00000196591	8.031916033	0.329050761	0.457527783	0.719192961	0.472022036	0.994159004
ENSG00000198838	3.838226905	0.328313508	0.40047312	0.819814096	0.412322094	0.994159004
ENSG00000075391	44.25369953	0.326965784	0.413067475	0.791555386	0.428619969	0.994159004
ENSG00000124486	114.7503581	0.325706385	0.333597645	0.976344979	0.328893537	0.994159004
ENSG00000074755	9.782602	0.325436175	0.464777377	0.700197968	0.483803681	0.994159004
ENSG00000174748	22.80852345	0.325199243	0.458996681	0.708500205	0.478634685	0.994159004
ENSG00000100591	13.02959759	0.324157911	0.468535762	0.691853082	0.489029597	0.994159004
ENSG00000162613	56.4701604	0.32363797	0.394713771	0.81993078	0.412255569	0.994159004
ENSG00000163412	9.160717622	0.322714184	0.460347358	0.701023215	0.483288528	0.994159004
ENSG00000139910	318.6760149	0.322575002	0.281657837	1.145272596	0.252096254	0.994159004
ENSG00000166794	3.349228895	0.322456903	0.372305401	0.86610858	0.38643062	0.994159004
ENSG00000070214	29.08275338	0.321710519	0.444229375	0.724199112	0.468943504	0.994159004
ENSG00000058063	24.58993801	0.320559395	0.454327126	0.705569571	0.480455853	0.994159004
ENSG00000175582	182.1173158	0.320049485	0.304192696	1.052127451	0.292741079	0.994159004
ENSG00000071243	2.606119757	0.319135744	0.357103795	0.893677828	0.371494292	0.994159004
ENSG00000177954	27.77517913	0.3185765	0.46088648	0.691225527	0.489423824	0.994159004
ENSG00000136770	6.868487961	0.318543033	0.446309746	0.713726366	0.4753964	0.994159004
ENSG00000136267	4.019761065	0.318308061	0.384190474	0.828516276	0.407378181	0.994159004
ENSG00000152520	27.35442633	0.317945227	0.444857388	0.714712705	0.474786586	0.994159004
ENSG00000127838	3.808072205	0.3174161	0.394776989	0.804039012	0.421374445	0.994159004
ENSG00000171634	32.04548314	0.315306781	0.434248755	0.726097145	0.467779219	0.994159004
ENSG00000168300	41.42430484	0.315032854	0.421896276	0.746706884	0.455240514	0.994159004
ENSG00000221914	10.6251188	0.31462501	0.462879276	0.679712891	0.496686272	0.994159004
ENSG00000130779	5.014496435	0.314471162	0.419028095	0.750477511	0.452967164	0.994159004
ENSG00000023287	4.331122807	0.314331971	0.412633565	0.761770245	0.446197142	0.994159004
ENSG00000065665	9.653613524	0.31289344	0.462304519	0.676812419	0.498524978	0.994159004
ENSG00000108848	143.1602955	0.31242152	0.327922193	0.952730639	0.340726566	0.994159004
ENSG00000113742	133.2637051	0.312331479	0.338925103	0.921535395	0.356770971	0.994159004
ENSG00000197971	109.1116641	0.311841676	0.377587313	0.825879645	0.408872368	0.994159004
ENSG00000189403	194.3875198	0.309273899	0.300631683	1.02874686	0.303598644	0.994159004
ENSG00000166949	3.142011818	0.309176018	0.380300512	0.812978179	0.416230569	0.994159004
ENSG00000089057	15.63769284	0.308437157	0.468660213	0.658125328	0.510457602	0.994159004
ENSG00000241627	5.049122918	0.30822364	0.419119323	0.735407851	0.462091142	0.994159004
ENSG00000156976	371.1843788	0.307522111	0.28865908	1.065347092	0.286718889	0.994159004
ENSG00000151322	4.313809566	0.307222938	0.408105174	0.752803341	0.451568099	0.994159004
ENSG00000169375	5.524705579	0.306581857	0.430144348	0.712741801	0.476005545	0.994159004
ENSG00000163113	3.099015659	0.304436827	0.37729187	0.806900045	0.419724073	0.994159004
ENSG00000107105	234.4506101	0.304230892	0.290187179	1.048395361	0.29445649	0.994159004
ENSG00000170419	4.867014868	0.302806313	0.423634311	0.714782315	0.474743565	0.994159004
ENSG00000165238	12.46771394	0.30179726	0.468870099	0.64366924	0.519789941	0.994159004
ENSG00000165119	178.9412514	0.301729702	0.305984059	0.986096147	0.324085934	0.994159004
ENSG00000138107	1.934748481	0.301672378	0.276988201	1.089116348	0.276102582	0.994159004
ENSG00000165410	43.1162196	0.300090215	0.420452144	0.713732156	0.475392819	0.994159004
ENSG00000122705	16.17355284	0.299735645	0.467572973	0.641045702	0.52149299	0.994159004
ENSG00000104447	36.39139084	0.299172227	0.427009082	0.700622633	0.48353855	0.994159004
ENSG00000150938	2.649115916	0.29877008	0.349357098	0.855199685	0.39244061	0.994159004
ENSG00000119682	10.13813975	0.298435383	0.463750296	0.64352602	0.519882837	0.994159004
ENSG00000101972	48.15444448	0.298348411	0.404088054	0.738325244	0.46031683	0.994159004
ENSG00000071054	27.16452249	0.297976994	0.446238485	0.667752792	0.504291405	0.994159004
ENSG00000137710	17.16324253	0.297824176	0.465365884	0.639978534	0.522186555	0.994159004
ENSG00000183283	3.730184347	0.297503343	0.34867114	0.853249119	0.39352117	0.994159004
ENSG00000124333	3.81644188	0.297447298	0.383250231	0.776117726	0.437679478	0.994159004
ENSG00000132424	66.0582678	0.295999534	0.378541633	0.781947104	0.434245661	0.994159004
ENSG00000169946	3.086174201	0.295440587	0.37366226	0.790662101	0.429141197	0.994159004
ENSG00000151893	4.897169568	0.295231346	0.421305794	0.700753111	0.483457104	0.994159004
ENSG00000132475	65.15481804	0.295117488	0.42043416	0.701935087	0.482719646	0.994159004
ENSG00000121481	2.687640291	0.294800375	0.34633281	0.851205449	0.394655236	0.994159004
ENSG00000140396	20.06569496	0.29462578	0.466012695	0.632226939	0.527238596	0.994159004
ENSG00000032219	6.718288351	0.294211902	0.439389851	0.669591938	0.503117955	0.994159004
ENSG00000177058	2.588806516	0.294134025	0.343941981	0.855185005	0.392448736	0.994159004
ENSG00000095564	6.536180301	0.2933353	0.445075324	0.65906889	0.509851532	0.994159004
ENSG00000169045	388.1691732	0.292322397	0.274103148	1.066468589	0.286211871	0.994159004
ENSG00000169813	7.90739934	0.290906095	0.446888057	0.650959655	0.515072531	0.994159004
ENSG00000099246	27.4051862	0.290614375	0.451963405	0.643004216	0.520221364	0.994159004
ENSG00000123908	20.60935074	0.290508119	0.459261683	0.632554662	0.527024502	0.994159004
ENSG00000165671	33.14382136	0.289878606	0.438324002	0.661334092	0.508398083	0.994159004
ENSG00000048740	379.8744642	0.289093123	0.271231531	1.065853672	0.286489794	0.994159004
ENSG00000156026	1.922746129	0.288882645	0.317551361	0.909719436	0.362970491	0.994159004
ENSG00000114923	6.570232893	0.288830338	0.440557565	0.655601812	0.512080359	0.994159004
ENSG00000184007	41.45801668	0.287970056	0.414577362	0.694611144	0.487299027	0.994159004
ENSG00000118689	3.911377763	0.287249905	0.384187546	0.74768146	0.454652317	0.994159004
ENSG00000113658	1.935587588	0.286959737	0.316368592	0.907042434	0.364384358	0.994159004
ENSG00000165566	2.42848349	0.28647797	0.35029096	0.817828613	0.413455057	0.994159004
ENSG00000131263	2.42848349	0.28647797	0.35029096	0.817828613	0.413455057	0.994159004
ENSG00000109118	62.09559973	0.286323783	0.385334383	0.743052776	0.457449729	0.994159004
ENSG00000151923	88.09543877	0.286216068	0.358819618	0.79766003	0.425067805	0.994159004
ENSG00000134453	4.918380702	0.285802252	0.414109262	0.690161458	0.490092658	0.994159004
ENSG00000131773	11.75865739	0.285658609	0.468316207	0.609969513	0.541882003	0.994159004
ENSG00000065413	1.412536985	0.285524865	0.271429803	1.05192894	0.292832153	0.994159004
ENSG00000156011	1.412536985	0.285524865	0.271429803	1.05192894	0.292832153	0.994159004
ENSG00000175216	5.351541094	0.284557141	0.43164463	0.659239386	0.509742059	0.994159004
ENSG00000072657	10.0766505	0.284120703	0.464768568	0.611316519	0.540990057	0.994159004
ENSG00000225022	28.02132582	0.28393318	0.447137831	0.635001469	0.525427457	0.994159004
ENSG00000185716	22.28745974	0.2837463	0.456281641	0.621866572	0.534029607	0.994159004
ENSG00000160201	3.677903879	0.282829222	0.391058255	0.723240638	0.469532056	0.994159004
ENSG00000070087	202.7275153	0.282356673	0.310127585	0.910453265	0.362583518	0.994159004
ENSG00000155897	6.575278566	0.282012714	0.444411584	0.634575525	0.525705295	0.994159004
ENSG00000065526	9.999601749	0.281659906	0.465522885	0.605039871	0.545152505	0.994159004
ENSG00000092421	1.399695527	0.28141038	0.269774106	1.043133399	0.296886514	0.994159004
ENSG00000117569	108.7216254	0.28136574	0.340499448	0.826332442	0.408615535	0.994159004
ENSG00000165704	24.51820015	0.281043644	0.450602151	0.623706841	0.532820129	0.994159004
ENSG00000224578	19.17611202	0.280789666	0.468833212	0.598911635	0.549231812	0.994159004
ENSG00000141367	172.8268817	0.280781753	0.371830928	0.755132863	0.450169267	0.994159004
ENSG00000128191	14.32227935	0.280169842	0.469002557	0.597373804	0.550257839	0.994159004
ENSG00000065243	4.102120705	0.277551503	0.408222177	0.679903049	0.496565851	0.994159004
ENSG00000100201	62.93390997	0.27640101	0.382368848	0.722864877	0.469762904	0.994159004
ENSG00000133794	12.86234995	0.275887088	0.468769425	0.588534731	0.556173429	0.994159004
ENSG00000189079	27.58755947	0.27586707	0.447809266	0.616036985	0.53787011	0.994159004
ENSG00000110987	2.955166769	0.27556182	0.328757354	0.838192109	0.401922818	0.994159004
ENSG00000153187	160.084935	0.275433499	0.335070391	0.822016825	0.411067321	0.994159004
ENSG00000234287	3.583541886	0.275305649	0.38903182	0.707668716	0.479151009	0.994159004
ENSG00000228818	4.768181092	0.274727791	0.410840186	0.668697465	0.503688485	0.994159004
ENSG00000117362	19.71099632	0.274552955	0.46251224	0.593612301	0.552771452	0.994159004
ENSG00000166619	4.097648923	0.273976919	0.404174126	0.677868526	0.497855058	0.994159004
ENSG00000182095	2.203114065	0.273896878	0.30380201	0.901563746	0.367288657	0.994159004
ENSG00000179104	3.159325059	0.27349355	0.365385086	0.7485077	0.454153983	0.994159004
ENSG00000118263	15.06293566	0.272833991	0.468491052	0.582367561	0.560319127	0.994159004
ENSG00000080603	20.43171447	0.272812124	0.460933022	0.591869341	0.553938086	0.994159004
ENSG00000143207	22.06091046	0.271352616	0.464823919	0.58377507	0.559371653	0.994159004
ENSG00000158560	12.08316927	0.271187526	0.465718856	0.582298788	0.560365441	0.994159004
ENSG00000198642	2.908537934	0.270301453	0.371254713	0.728075477	0.466567384	0.994159004
ENSG00000181904	5.957292081	0.268100473	0.423847563	0.632539846	0.52703418	0.994159004
ENSG00000131051	149.9725216	0.268074937	0.33252505	0.806179675	0.420139257	0.994159004
ENSG00000113712	131.8287016	0.267774423	0.326294694	0.820652091	0.411844468	0.994159004
ENSG00000109046	13.42002704	0.267462455	0.469002955	0.570278826	0.5684886	0.994159004
ENSG00000125249	6.967321736	0.266427196	0.425762933	0.625764188	0.531469625	0.994159004
ENSG00000163625	18.29143816	0.265821792	0.466820314	0.569430645	0.569063925	0.994159004
ENSG00000165194	16.23083552	0.265522456	0.468521884	0.5667237	0.570901916	0.994159004
ENSG00000158290	4.175271564	0.263936579	0.403051192	0.654846293	0.512566722	0.994159004
ENSG00000197724	2.372645873	0.263204422	0.33794078	0.778847766	0.436069396	0.994159004
ENSG00000184194	2.372645873	0.263204422	0.33794078	0.778847766	0.436069396	0.994159004
ENSG00000162670	10.47128652	0.262947038	0.465825887	0.564474937	0.572430952	0.994159004
ENSG00000196517	6.363015816	0.262420554	0.442980865	0.592397042	0.553584746	0.994159004
ENSG00000117625	8.045022707	0.261498608	0.456487297	0.572849694	0.566746469	0.994159004
ENSG00000090372	20.42960239	0.261069558	0.468953624	0.556706559	0.577727935	0.994159004
ENSG00000184226	193.74712	0.261036078	0.301934249	0.864546104	0.387287965	0.994159004
ENSG00000148516	8.088018866	0.260439256	0.456157406	0.570941637	0.568039206	0.994159004
ENSG00000111266	4.642484549	0.259122217	0.418340393	0.619405204	0.535649453	0.994159004
ENSG00000129351	14.8852994	0.25890387	0.468296015	0.552863706	0.580356742	0.994159004
ENSG00000070367	9.234707586	0.258675583	0.462323173	0.559512476	0.575812019	0.994159004
ENSG00000123636	14.9757635	0.258150982	0.468127458	0.551454476	0.581322166	0.994159004
ENSG00000159592	2.359804414	0.256806054	0.335102363	0.766351067	0.44346744	0.994159004
ENSG00000151240	13.33403472	0.256550282	0.468574652	0.547512079	0.584026974	0.994159004
ENSG00000140443	2.445796731	0.256332556	0.337437447	0.759644664	0.447467014	0.994159004
ENSG00000165355	30.43891128	0.256187388	0.444663881	0.576137165	0.564522473	0.994159004
ENSG00000157827	2.407272356	0.25576811	0.338668743	0.75521617	0.450119288	0.994159004
ENSG00000162734	53.90730202	0.255286135	0.394620855	0.646914962	0.517686982	0.994159004
ENSG00000100647	3.056019501	0.254562127	0.351654729	0.72389792	0.469128407	0.994159004
ENSG00000151883	3.39306416	0.254523716	0.390346215	0.652046073	0.514371451	0.994159004
ENSG00000100614	4.460111283	0.254348435	0.38568809	0.659466656	0.509596151	0.994159004
ENSG00000065883	36.6689652	0.254062645	0.426802998	0.595269119	0.551663595	0.994159004
ENSG00000175745	21.87363154	0.253891865	0.461787492	0.549802387	0.582454922	0.994159004
ENSG00000169554	259.3165943	0.253322869	0.299236111	0.846565168	0.397237536	0.994159004
ENSG00000112531	433.84952	0.252319889	0.269021249	0.937918061	0.348286521	0.994159004
ENSG00000096746	64.96782193	0.251037999	0.386937112	0.648782427	0.516479018	0.994159004
ENSG00000092847	10.25902377	0.250857828	0.466328022	0.537942855	0.590616501	0.994159004
ENSG00000107263	5.113595427	0.250628134	0.424681386	0.590155685	0.555086279	0.994159004
ENSG00000102038	18.95329198	0.250077045	0.463395952	0.539661697	0.58943036	0.994159004
ENSG00000128585	18.82877529	0.249924359	0.462401972	0.54049155	0.588858087	0.994159004
ENSG00000047849	4.552020449	0.249056574	0.410189045	0.607175099	0.543734715	0.994159004
ENSG00000078687	22.81857134	0.249047367	0.4569724	0.54499433	0.585757417	0.994159004
ENSG00000136536	8.577016875	0.248813819	0.460460024	0.540359219	0.588949326	0.994159004
ENSG00000112851	6.303280306	0.248395662	0.441349848	0.562808989	0.573564959	0.994159004
ENSG00000117114	6.821859125	0.248159877	0.449097269	0.552574896	0.580554536	0.994159004
ENSG00000163812	13.1737117	0.248068117	0.469000763	0.528929025	0.596854686	0.994159004
ENSG00000054523	38.89348009	0.246949099	0.425238318	0.580731061	0.561421724	0.994159004
ENSG00000144406	115.6173349	0.246776353	0.344804985	0.715698334	0.47417764	0.994159004
ENSG00000089123	1.676430786	0.246599516	0.302248511	0.81588331	0.414566879	0.994159004
ENSG00000128607	1.676430786	0.246599516	0.302248511	0.81588331	0.414566879	0.994159004
ENSG00000148737	1.663589327	0.246548221	0.302616632	0.814721317	0.415231848	0.994159004
ENSG00000272168	1.663589327	0.246548221	0.302616632	0.814721317	0.415231848	0.994159004
ENSG00000138668	215.6772886	0.245944796	0.296678079	0.828995512	0.407106947	0.994159004
ENSG00000198034	2.713323209	0.245637509	0.321169217	0.764822703	0.444377127	0.994159004
ENSG00000115677	2.346962956	0.244937972	0.329226166	0.74398088	0.456888042	0.994159004
ENSG00000164944	15.37876919	0.244517718	0.467803948	0.522692719	0.601188106	0.994159004
ENSG00000155330	1.693744027	0.242942755	0.303060681	0.80163073	0.422766596	0.994159004
ENSG00000221978	1.680902569	0.242883288	0.303442443	0.800426221	0.423463894	0.994159004
ENSG00000116132	1.680902569	0.242883288	0.303442443	0.800426221	0.423463894	0.994159004
ENSG00000106415	27.48509302	0.242804029	0.445484874	0.545033161	0.58573071	0.994159004
ENSG00000254938	2.160957013	0.242598151	0.34166351	0.710049928	0.477673176	0.994159004
ENSG00000176887	2.160957013	0.242598151	0.34166351	0.710049928	0.477673176	0.994159004
ENSG00000179456	500.8135721	0.242588221	0.271644637	0.893035195	0.371838325	0.994159004
ENSG00000033867	9.052599536	0.242224322	0.462388057	0.523855057	0.600379356	0.994159004
ENSG00000204634	1.183534884	0.240942568	0.252685787	0.953526396	0.340323429	0.994159004
ENSG00000003096	1.183534884	0.240942568	0.252685787	0.953526396	0.340323429	0.994159004
ENSG00000165359	19.37361092	0.240590584	0.461434129	0.521397463	0.602089919	0.994159004
ENSG00000063244	3.448901777	0.240187616	0.382266825	0.628324512	0.529791377	0.994159004
ENSG00000243746	1.961270505	0.239982421	0.293027912	0.818974612	0.412800899	0.994159004
ENSG00000187239	8.616721101	0.239782479	0.447821783	0.535441751	0.592344426	0.994159004
ENSG00000164117	5.127010776	0.239556117	0.425607025	0.562857527	0.573531904	0.994159004
ENSG00000143776	62.93948607	0.239423554	0.383192835	0.624812188	0.532094331	0.994159004
ENSG00000171044	7.314755028	0.239315531	0.45319756	0.528060062	0.59745765	0.994159004
ENSG00000089177	5.585280195	0.23909696	0.434913155	0.549757939	0.582485411	0.994159004
ENSG00000142920	1.170693425	0.238829944	0.251721153	0.948787743	0.342728577	0.994159004
ENSG00000168675	1.170693425	0.238829944	0.251721153	0.948787743	0.342728577	0.994159004
ENSG00000104218	1.170693425	0.238829944	0.251721153	0.948787743	0.342728577	0.994159004
ENSG00000104435	10.36680111	0.23773145	0.464668985	0.511614629	0.608920745	0.994159004
ENSG00000102924	1.706585486	0.237432084	0.299735623	0.792138357	0.428280007	0.994159004
ENSG00000242013	1.706585486	0.237432084	0.299735623	0.792138357	0.428280007	0.994159004
ENSG00000141258	2.148115554	0.237311136	0.339316237	0.699380432	0.484314313	0.994159004
ENSG00000118946	32.78996182	0.237026509	0.434229484	0.545855402	0.585165337	0.994159004
ENSG00000205726	24.86953133	0.237010331	0.452569284	0.523699551	0.600487528	0.994159004
ENSG00000135999	89.52138007	0.236532133	0.35457286	0.66709035	0.504714424	0.994159004
ENSG00000055130	24.92147106	0.235782972	0.450925035	0.522887295	0.601052686	0.994159004
ENSG00000198909	2.930322958	0.235672666	0.357269416	0.659649709	0.509478647	0.994159004
ENSG00000119314	2.930322958	0.235672666	0.357269416	0.659649709	0.509478647	0.994159004
ENSG00000122641	4.711163625	0.235221252	0.404630018	0.581324275	0.561021923	0.994159004
ENSG00000136450	251.8408989	0.2350145	0.300586591	0.781852906	0.434301024	0.994159004
ENSG00000171720	5.632748136	0.23482488	0.434982094	0.539849531	0.589300805	0.994159004
ENSG00000144278	5.053859917	0.23472275	0.421957361	0.556271254	0.578025435	0.994159004
ENSG00000115355	34.5026973	0.233961104	0.429538937	0.544679617	0.585973886	0.994159004
ENSG00000180828	5.619906678	0.233409483	0.434933054	0.536656116	0.591505174	0.994159004
ENSG00000168090	16.51923239	0.233316734	0.467190538	0.499403808	0.617494937	0.994159004
ENSG00000242808	1.63790641	0.233303267	0.296397426	0.787129868	0.431205846	0.994159004
ENSG00000124789	5.559597278	0.23265523	0.432991331	0.537320759	0.591046069	0.994159004
ENSG00000168710	176.5341543	0.232380148	0.337661657	0.688204134	0.491324241	0.994159004
ENSG00000134444	8.675850651	0.232021789	0.454336513	0.510682681	0.60957327	0.994159004
ENSG00000084234	12.36971927	0.231570272	0.468329357	0.494460294	0.620981142	0.994159004
ENSG00000089682	1.157851967	0.231492123	0.248315018	0.932251804	0.351206409	0.994159004
ENSG00000182944	153.3431837	0.231146461	0.328511733	0.703617065	0.481671281	0.994159004
ENSG00000131023	9.506971063	0.23089172	0.464112911	0.497490405	0.618843268	0.994159004
ENSG00000095637	4.205426264	0.229515541	0.385187695	0.595853774	0.551272917	0.994159004
ENSG00000185650	17.63247447	0.229141236	0.46892194	0.488655396	0.625085687	0.994159004
ENSG00000152795	87.26854596	0.229105054	0.354512709	0.646253429	0.518115243	0.994159004
ENSG00000164924	475.8600446	0.22869466	0.282974286	0.808181774	0.418985948	0.994159004
ENSG00000269821	5.182848393	0.228567909	0.419220625	0.545221049	0.585601496	0.994159004
ENSG00000108590	2.666694373	0.227615146	0.363267631	0.626577012	0.530936541	0.994159004
ENSG00000103742	4.378855965	0.227584789	0.413435788	0.550471914	0.581995736	0.994159004
ENSG00000038382	4.396169206	0.227126052	0.415018079	0.54726785	0.584194728	0.994159004
ENSG00000112237	2.653852915	0.227062663	0.3637294	0.624262606	0.532455138	0.994159004
ENSG00000122584	2.653852915	0.227062663	0.3637294	0.624262606	0.532455138	0.994159004
ENSG00000157450	4.383327748	0.22632098	0.415347905	0.54489496	0.585825763	0.994159004
ENSG00000078618	3.830122445	0.226227924	0.3950973	0.572587877	0.56692377	0.994159004
ENSG00000213160	4.548122556	0.226105507	0.402788124	0.561350976	0.574558297	0.994159004
ENSG00000176624	46.7791589	0.225748221	0.419117097	0.538628042	0.590143534	0.994159004
ENSG00000154001	52.44198621	0.225579667	0.396496211	0.568932717	0.569401801	0.994159004
ENSG00000221823	209.5256415	0.225502506	0.298181794	0.756258466	0.449494245	0.994159004
ENSG00000180182	7.263389193	0.225453735	0.449534419	0.501527192	0.616000146	0.994159004
ENSG00000165914	45.69548002	0.224659796	0.461412477	0.486895798	0.626332177	0.994159004
ENSG00000170145	2.671166156	0.223542989	0.364047109	0.61404962	0.539182538	0.994159004
ENSG00000122779	2.671166156	0.223542989	0.364047109	0.61404962	0.539182538	0.994159004
ENSG00000138138	12.31330776	0.223264174	0.465591929	0.479527587	0.631563347	0.994159004
ENSG00000067715	156.3962666	0.223105415	0.349635202	0.638109132	0.523402642	0.994159004
ENSG00000196628	99.98145989	0.221452052	0.343908215	0.643927777	0.519622268	0.994159004
ENSG00000077147	8.330701532	0.221282844	0.459205308	0.481882156	0.629889663	0.994159004
ENSG00000137692	25.27972685	0.221196194	0.448765356	0.492899443	0.622083641	0.994159004
ENSG00000055208	16.8837137	0.220901928	0.466180022	0.473855416	0.635603014	0.994159004
ENSG00000108175	5.533914361	0.220789744	0.428024283	0.515834622	0.605969919	0.994159004
ENSG00000229944	7.89811503	0.220705707	0.453976917	0.486160637	0.626853278	0.994159004
ENSG00000169122	2.658324698	0.22046251	0.362945386	0.607426127	0.543568154	0.994159004
ENSG00000125354	2.658324698	0.22046251	0.362945386	0.607426127	0.543568154	0.994159004
ENSG00000136531	58.34541617	0.220082095	0.416034228	0.528999972	0.596805469	0.994159004
ENSG00000173812	347.5135918	0.220011903	0.276037702	0.797035699	0.425430299	0.994159004
ENSG00000078369	61.71989411	0.21967687	0.448790332	0.489486637	0.624497213	0.994159004
ENSG00000182168	8.305018615	0.219524164	0.45944727	0.477800563	0.632792161	0.994159004
ENSG00000131508	183.6133444	0.219044142	0.305968932	0.715903215	0.474051113	0.994159004
ENSG00000138430	42.25500898	0.218448005	0.412953792	0.528988978	0.596813096	0.994159004
ENSG00000164418	35.40307068	0.218181843	0.432634856	0.504309442	0.614043943	0.994159004
ENSG00000100314	2.130802313	0.217870383	0.325114077	0.670135187	0.502771616	0.994159004
ENSG00000175806	2.130802313	0.217870383	0.325114077	0.670135187	0.502771616	0.994159004
ENSG00000169855	3.882062169	0.217018831	0.395536128	0.54867006	0.583231897	0.994159004
ENSG00000233045	9.972738981	0.215639616	0.452749044	0.476289499	0.633868145	0.994159004
ENSG00000085231	20.06561944	0.215174675	0.46033424	0.467431393	0.640191266	0.994159004
ENSG00000109158	8.378169474	0.214940325	0.458129668	0.469169188	0.638948707	0.994159004
ENSG00000143164	4.871751867	0.214775727	0.421334077	0.509751618	0.610225485	0.994159004
ENSG00000143153	290.4524701	0.214734003	0.284759846	0.754088072	0.450796339	0.994159004
ENSG00000182667	7.936639406	0.21355132	0.449282084	0.475316794	0.634561191	0.994159004
ENSG00000135333	34.16026623	0.213463268	0.431387265	0.494829785	0.620720278	0.994159004
ENSG00000182621	10.45813638	0.212052267	0.464654193	0.456365767	0.648126978	0.994159004
ENSG00000125746	8.83196711	0.211855897	0.459254609	0.461303802	0.644580657	0.994159004
ENSG00000163681	30.96609292	0.211763213	0.43789516	0.483593408	0.628674454	0.994159004
ENSG00000102753	31.96862408	0.211244965	0.434105493	0.486621266	0.626526751	0.994159004
ENSG00000077092	3.159590276	0.21118062	0.37881523	0.557476582	0.577201855	0.994159004
ENSG00000164080	3.159590276	0.21118062	0.37881523	0.557476582	0.577201855	0.994159004
ENSG00000163590	3.466215019	0.211091208	0.366492953	0.575976172	0.564631288	0.994159004
ENSG00000150347	12.76260154	0.210672383	0.468992024	0.449202485	0.653285595	0.994159004
ENSG00000005100	2.21679463	0.210058261	0.322895021	0.650546608	0.515339206	0.994159004
ENSG00000071246	3.869220711	0.209579573	0.391625202	0.535153436	0.592543762	0.994159004
ENSG00000118007	20.23370618	0.208757435	0.461501216	0.452344278	0.651020982	0.994159004
ENSG00000215699	8.858223917	0.208402819	0.461212759	0.451858312	0.651371058	0.994159004
ENSG00000197694	7.085752926	0.207656038	0.45149425	0.459930638	0.645566008	0.994159004
ENSG00000132718	61.85209899	0.207386045	0.406867245	0.509714281	0.610251647	0.994159004
ENSG00000141380	4.837699274	0.207111548	0.421794022	0.491025328	0.623408534	0.994159004
ENSG00000138246	4.837699274	0.207111548	0.421794022	0.491025328	0.623408534	0.994159004
ENSG00000117222	14.50101994	0.206459953	0.468518525	0.440665505	0.659455173	0.994159004
ENSG00000047410	4.923691591	0.206251832	0.421527059	0.489296778	0.624631602	0.994159004
ENSG00000056097	91.9644329	0.205110039	0.38896303	0.527325279	0.597967722	0.994159004
ENSG00000156639	3.1813753	0.205020296	0.380421709	0.538929013	0.589935837	0.994159004
ENSG00000233846	3.194216758	0.204706107	0.379279397	0.539723771	0.589387544	0.994159004
ENSG00000228502	1.719426945	0.204524847	0.280799961	0.728364941	0.466390219	0.994159004
ENSG00000157045	1.719426945	0.204524847	0.280799961	0.728364941	0.466390219	0.994159004
ENSG00000160714	35.08632252	0.204468583	0.427515637	0.47827159	0.632456915	0.994159004
ENSG00000123505	128.5235297	0.204191473	0.328896756	0.6208376	0.534706481	0.994159004
ENSG00000117461	5.356278093	0.204061132	0.43179321	0.472589951	0.636505753	0.994159004
ENSG00000169018	4.81591425	0.203878337	0.41520291	0.491033016	0.623403096	0.994159004
ENSG00000179833	3.168533841	0.203289329	0.380186478	0.534709519	0.592850738	0.994159004
ENSG00000174010	2.623698215	0.202809271	0.34628226	0.58567618	0.558093144	0.994159004
ENSG00000148481	5.338964852	0.202038064	0.428870546	0.471093354	0.637574071	0.994159004
ENSG00000072274	3.207058217	0.201831291	0.376388982	0.536230602	0.591799186	0.994159004
ENSG00000138443	10.92534937	0.20182757	0.465418657	0.433647357	0.66454454	0.994159004
ENSG00000139915	12.13234749	0.201709974	0.467785684	0.431201683	0.666321731	0.994159004
ENSG00000198626	21.55832845	0.200623769	0.465372111	0.431103979	0.666392767	0.994159004
ENSG00000148985	1.434587226	0.200364469	0.286560471	0.699204843	0.484424024	0.994159004
ENSG00000070808	1.434587226	0.200364469	0.286560471	0.699204843	0.484424024	0.994159004
ENSG00000104738	1.434587226	0.200364469	0.286560471	0.699204843	0.484424024	0.994159004
ENSG00000163376	5.326123394	0.20005663	0.428483736	0.466894338	0.640575476	0.994159004
ENSG00000240489	3.644116502	0.199841845	0.397623911	0.502590111	0.615252484	0.994159004
ENSG00000172354	1.421745767	0.198266974	0.285799492	0.693727522	0.487853103	0.994159004
ENSG00000162402	2.610856756	0.197425741	0.343374826	0.574956944	0.565320416	0.994159004
ENSG00000100239	1.94479637	0.197306624	0.329494285	0.598816529	0.549295239	0.994159004
ENSG00000048405	13.69255573	0.197166189	0.468902664	0.420484258	0.674131727	0.994159004
ENSG00000164008	1.931954911	0.196970828	0.33014818	0.5966134	0.550765523	0.994159004
ENSG00000144158	1.931954911	0.196970828	0.33014818	0.5966134	0.550765523	0.994159004
ENSG00000174963	1.931954911	0.196970828	0.33014818	0.5966134	0.550765523	0.994159004
ENSG00000147677	1.931954911	0.196970828	0.33014818	0.5966134	0.550765523	0.994159004
ENSG00000213866	1.931954911	0.196970828	0.33014818	0.5966134	0.550765523	0.994159004
ENSG00000109332	315.6014644	0.196910363	0.277540208	0.709484096	0.478024117	0.994159004
ENSG00000100281	1.451900467	0.19683622	0.287535004	0.684564374	0.493618854	0.994159004
ENSG00000146802	1.451900467	0.19683622	0.287535004	0.684564374	0.493618854	0.994159004
ENSG00000253079	1.451900467	0.19683622	0.287535004	0.684564374	0.493618854	0.994159004
ENSG00000105204	3.687112661	0.196554304	0.395678578	0.496752451	0.61936363	0.994159004
ENSG00000164600	86.60863557	0.194795189	0.355570389	0.547838613	0.583802723	0.994159004
ENSG00000066136	0.941691324	0.194717691	0.230342843	0.845338575	0.39792183	0.994159004
ENSG00000160584	0.941691324	0.194717691	0.230342843	0.845338575	0.39792183	0.994159004
ENSG00000079156	0.941691324	0.194717691	0.230342843	0.845338575	0.39792183	0.994159004
ENSG00000107164	0.941691324	0.194717691	0.230342843	0.845338575	0.39792183	0.994159004
ENSG00000133030	7.491211445	0.194498695	0.432785457	0.449411347	0.653134948	0.994159004
ENSG00000144233	5.849173996	0.194209465	0.437692757	0.443711854	0.657250924	0.994159004
ENSG00000175356	0.954532782	0.194164181	0.230031777	0.844075473	0.398627233	0.994159004
ENSG00000199020	0.954532782	0.194164181	0.230031777	0.844075473	0.398627233	0.994159004
ENSG00000147180	0.954532782	0.194164181	0.230031777	0.844075473	0.398627233	0.994159004
ENSG00000055044	5.874856913	0.194132874	0.436011763	0.445246873	0.656141356	0.994159004
ENSG00000066032	1.464741926	0.193997197	0.285169993	0.680286151	0.496323292	0.994159004
ENSG00000160007	3.613961802	0.193910002	0.392123198	0.494512956	0.620943958	0.994159004
ENSG00000011677	3.613961802	0.193910002	0.392123198	0.494512956	0.620943958	0.994159004
ENSG00000197601	30.38242425	0.193600672	0.438263449	0.441744965	0.658673768	0.994159004
ENSG00000129473	1.919113452	0.19328796	0.328491039	0.588411669	0.556256007	0.994159004
ENSG00000031003	17.72649572	0.193057142	0.464682169	0.415460621	0.677804737	0.994159004
ENSG00000115504	20.34235469	0.192937581	0.460096441	0.419341608	0.674966492	0.994159004
ENSG00000099250	1.408904309	0.191382968	0.281979403	0.67871258	0.497319994	0.994159004
ENSG00000140307	1.408904309	0.191382968	0.281979403	0.67871258	0.497319994	0.994159004
ENSG00000165288	7.587592394	0.191362177	0.454535958	0.421005584	0.673751004	0.994159004
ENSG00000119508	5.883800479	0.191341819	0.439172398	0.43568726	0.66306365	0.994159004
ENSG00000136935	5.883800479	0.191341819	0.439172398	0.43568726	0.66306365	0.994159004
ENSG00000164190	82.65708729	0.191204758	0.361641981	0.528712837	0.597004671	0.994159004
ENSG00000125779	3.129435576	0.190827245	0.363018646	0.525667887	0.59911898	0.994159004
ENSG00000088367	70.63141282	0.190786916	0.373558221	0.510728732	0.609541019	0.994159004
ENSG00000122756	7.630588553	0.189914082	0.453760396	0.418533843	0.675556848	0.994159004
ENSG00000185652	0.928849865	0.189837209	0.227744996	0.833551616	0.4045337	0.994159004
ENSG00000079387	0.928849865	0.189837209	0.227744996	0.833551616	0.4045337	0.994159004
ENSG00000004779	0.928849865	0.189837209	0.227744996	0.833551616	0.4045337	0.994159004
ENSG00000109572	23.61647827	0.189632962	0.457620477	0.414389153	0.678589131	0.994159004
ENSG00000133612	36.17209588	0.189387557	0.42644072	0.44411227	0.656961416	0.994159004
ENSG00000115760	64.8339454	0.188893543	0.379911384	0.497204218	0.619045047	0.994159004
ENSG00000105887	79.43937523	0.188595069	0.36270805	0.519963837	0.603088781	0.994159004
ENSG00000136158	8.119012672	0.188349457	0.457692829	0.411519353	0.680691753	0.994159004
ENSG00000142634	9.852959288	0.188131121	0.464640657	0.404895951	0.685553995	0.994159004
ENSG00000101384	1.42621755	0.187908833	0.282954863	0.66409473	0.506629683	0.994159004
ENSG00000197183	9.840117829	0.187222802	0.464717916	0.402874079	0.687040861	0.994159004
ENSG00000160679	42.61975551	0.18682722	0.415305977	0.449854396	0.652815432	0.994159004
ENSG00000074657	16.82279834	0.186606088	0.468358467	0.39842578	0.690316358	0.994159004
ENSG00000112406	3.103752659	0.185818746	0.361137289	0.514537688	0.606876118	0.994159004
ENSG00000003756	50.11684035	0.18515414	0.408042329	0.45376209	0.650000072	0.994159004
ENSG00000113194	10.24254963	0.183680093	0.46599219	0.394169895	0.69345561	0.994159004
ENSG00000103449	6.376696381	0.183594159	0.444764365	0.412789723	0.679760682	0.994159004
ENSG00000128512	11.87708858	0.183172442	0.467041518	0.392197341	0.694912408	0.994159004
ENSG00000188229	16.92250329	0.182960341	0.465515509	0.39302738	0.694299259	0.994159004
ENSG00000113141	2.424850813	0.182891306	0.354120874	0.516465759	0.605529148	0.994159004
ENSG00000187231	4.184480346	0.182788378	0.408138993	0.447858159	0.654255567	0.994159004
ENSG00000125952	6.333700222	0.18239852	0.444161744	0.410657881	0.681323415	0.994159004
ENSG00000171100	2.229636088	0.181932327	0.303414109	0.599617229	0.548761362	0.994159004
ENSG00000100811	55.50232644	0.181895762	0.396749911	0.45846453	0.64661874	0.994159004
ENSG00000196781	8.62027825	0.181348957	0.458105391	0.395867327	0.692202905	0.994159004
ENSG00000259673	1.927483128	0.181045298	0.314845604	0.575028826	0.565271802	0.994159004
ENSG00000185619	1.927483128	0.181045298	0.314845604	0.575028826	0.565271802	0.994159004
ENSG00000166313	2.412009355	0.180980707	0.353755117	0.511598837	0.608931799	0.994159004
ENSG00000136099	2.412009355	0.180980707	0.353755117	0.511598837	0.608931799	0.994159004
ENSG00000061273	6.311915198	0.180817054	0.439255115	0.411644731	0.680599841	0.994159004
ENSG00000070961	279.2779456	0.180547118	0.284384135	0.634870571	0.525512832	0.994159004
ENSG00000136802	18.58777083	0.180207133	0.463485712	0.388808389	0.697417894	0.994159004
ENSG00000116731	2.442164055	0.179496057	0.354509709	0.506321976	0.612630638	0.994159004
ENSG00000082397	2.442164055	0.179496057	0.354509709	0.506321976	0.612630638	0.994159004
ENSG00000103494	14.67892143	0.178157266	0.46835797	0.380386963	0.703658191	0.994159004
ENSG00000092439	4.660063007	0.177678897	0.418763797	0.424293834	0.671351536	0.994159004
ENSG00000119778	2.429322596	0.177589785	0.354148213	0.501456108	0.616050161	0.994159004
ENSG00000087495	2.429322596	0.177589785	0.354148213	0.501456108	0.616050161	0.994159004
ENSG00000124406	5.905585503	0.1773294	0.434561494	0.408065147	0.683225847	0.994159004
ENSG00000270487	1.901800211	0.177246125	0.313762169	0.564905979	0.572137717	0.994159004
ENSG00000107897	2.399167896	0.176456813	0.35134626	0.502230513	0.615505382	0.994159004
ENSG00000145388	3.224371458	0.17644944	0.360183865	0.48988713	0.624213771	0.994159004
ENSG00000147905	6.839437583	0.176013074	0.448647754	0.392319079	0.694822468	0.994159004
ENSG00000198625	1.962109611	0.17425138	0.315949192	0.551517094	0.581279252	0.994159004
ENSG00000152977	1.962109611	0.17425138	0.315949192	0.551517094	0.581279252	0.994159004
ENSG00000173452	3.173005624	0.174049828	0.362212202	0.480518953	0.630858429	0.994159004
ENSG00000099204	2.467846972	0.173901202	0.347910391	0.499844807	0.617184358	0.994159004
ENSG00000070614	2.467846972	0.173901202	0.347910391	0.499844807	0.617184358	0.994159004
ENSG00000126698	6.45102709	0.173469196	0.422426636	0.410649286	0.681329719	0.994159004
ENSG00000008441	146.0969247	0.172681633	0.317227418	0.544346493	0.586203058	0.994159004
ENSG00000185129	204.2400504	0.172626035	0.30054467	0.574377297	0.565712513	0.994159004
ENSG00000107372	191.4882217	0.171757078	0.317260425	0.541375678	0.588248668	0.994159004
ENSG00000219201	9.134959177	0.171724794	0.461259639	0.372295296	0.709673	0.994159004
ENSG00000183808	1.460270143	0.170459375	0.265840501	0.641209201	0.521386772	0.994159004
ENSG00000257195	1.97495107	0.170444342	0.312145196	0.546041856	0.585037166	0.994159004
ENSG00000174840	1.97495107	0.170444342	0.312145196	0.546041856	0.585037166	0.994159004
ENSG00000137055	12.33146011	0.169600939	0.466568773	0.363506837	0.716226306	0.994159004
ENSG00000151150	26.81119339	0.1690411	0.445199297	0.379697589	0.70416991	0.994159004
ENSG00000196712	17.90439721	0.16889999	0.463919419	0.364071827	0.715804374	0.994159004
ENSG00000237984	38.65536577	0.168505187	0.441183171	0.38193929	0.702506397	0.994159004
ENSG00000015479	731.5807629	0.16835876	0.252116647	0.66778121	0.504273262	0.994159004
ENSG00000085788	4.669006572	0.168211725	0.418173585	0.402253348	0.687497584	0.994159004
ENSG00000114030	9.52454952	0.167703454	0.46329526	0.361979646	0.717367241	0.994159004
ENSG00000106299	30.75914106	0.167566731	0.437670537	0.382860433	0.70182325	0.994159004
ENSG00000185591	5.157430692	0.166988661	0.428503597	0.389701888	0.696757	0.994159004
ENSG00000080371	25.00409591	0.166978056	0.449642722	0.371357185	0.71037151	0.994159004
ENSG00000123575	4.578542472	0.1663547	0.413367717	0.402437572	0.687362024	0.994159004
ENSG00000111785	29.47062241	0.165550561	0.439090654	0.377030482	0.706150952	0.994159004
ENSG00000198648	3.570965644	0.165426093	0.369469513	0.447739495	0.654341215	0.994159004
ENSG00000147099	9.576489245	0.165250304	0.464617202	0.355669792	0.72208787	0.994159004
ENSG00000155961	38.82284655	0.165137623	0.419415004	0.393733227	0.693778007	0.994159004
ENSG00000167461	6.475530157	0.165029609	0.431502412	0.382453502	0.702125012	0.994159004
ENSG00000127124	11.34059056	0.164937248	0.467741356	0.352624899	0.724369669	0.994159004
ENSG00000164548	84.83337101	0.164580979	0.357227476	0.460717584	0.645001238	0.994159004
ENSG00000117016	10.71870618	0.16432666	0.46568128	0.352873664	0.724183155	0.994159004
ENSG00000137770	47.13401516	0.163517381	0.405327887	0.403420012	0.686639268	0.994159004
ENSG00000078668	3.721739144	0.163385447	0.37495053	0.435752011	0.663016665	0.994159004
ENSG00000185920	2.952373198	0.162921254	0.372239251	0.437678867	0.661619091	0.994159004
ENSG00000211456	17.31713931	0.162557894	0.46700145	0.348088627	0.727773625	0.994159004
ENSG00000109680	5.187585392	0.162550437	0.426138121	0.381450119	0.702869278	0.994159004
ENSG00000058272	50.68937785	0.162132874	0.418216976	0.387676453	0.698255484	0.994159004
ENSG00000146963	32.96477245	0.161800398	0.435674451	0.371379128	0.710355169	0.994159004
ENSG00000149657	1.39606285	0.161449729	0.262111406	0.615958427	0.537921958	0.994159004
ENSG00000187323	2.896535581	0.16099024	0.371454856	0.433404592	0.664720865	0.994159004
ENSG00000033800	17.11684684	0.160837665	0.468442651	0.343345477	0.731338572	0.994159004
ENSG00000086102	2.87922234	0.16066648	0.368149429	0.436416487	0.662534579	0.994159004
ENSG00000213923	2.585173839	0.160475595	0.316881638	0.50642125	0.61256096	0.994159004
ENSG00000156508	48.82321188	0.159833515	0.403829303	0.395794741	0.692256456	0.994159004
ENSG00000137764	2.381854655	0.159829659	0.334573231	0.477712036	0.632855177	0.994159004
ENSG00000197872	2.926690281	0.159319726	0.371709396	0.428613663	0.6682044	0.994159004
ENSG00000137076	3.415114401	0.158785515	0.391138696	0.405957061	0.684774151	0.994159004
ENSG00000188042	10.02638899	0.158507759	0.465723413	0.340347413	0.733594916	0.994159004
ENSG00000134644	210.1463675	0.157627181	0.295567832	0.533302899	0.593823922	0.994159004
ENSG00000180673	7.834172953	0.157203754	0.456879727	0.344081264	0.730785173	0.994159004
ENSG00000147010	3.410642618	0.156796729	0.385155665	0.407099631	0.683934815	0.994159004
ENSG00000007047	31.00961951	0.156681907	0.435969961	0.359386932	0.719305649	0.994159004
ENSG00000164951	12.36490674	0.156624534	0.468504544	0.334307395	0.73814761	0.994159004
ENSG00000139220	2.463375189	0.15648891	0.329274939	0.475253024	0.634606638	0.994159004
ENSG00000102878	0.916008406	0.156410176	0.20855635	0.749966021	0.45327517	0.994159004
ENSG00000163273	0.916008406	0.156410176	0.20855635	0.749966021	0.45327517	0.994159004
ENSG00000183762	0.916008406	0.156410176	0.20855635	0.749966021	0.45327517	0.994159004
ENSG00000155506	0.916008406	0.156410176	0.20855635	0.749966021	0.45327517	0.994159004
ENSG00000164134	21.18181271	0.156218341	0.458294984	0.340868538	0.733202551	0.994159004
ENSG00000115966	48.63448789	0.156163986	0.402545169	0.387941523	0.698059309	0.994159004
ENSG00000152217	5.667639836	0.156158326	0.435062202	0.358933332	0.719644963	0.994159004
ENSG00000143033	42.07905092	0.155695065	0.41356308	0.376472351	0.706565767	0.994159004
ENSG00000035403	5.611802218	0.155624497	0.435928834	0.356995189	0.721095407	0.994159004
ENSG00000186298	79.24970454	0.155205068	0.368375159	0.421323381	0.673518959	0.994159004
ENSG00000109654	3.747422061	0.15496954	0.365467195	0.424031328	0.671542966	0.994159004
ENSG00000065978	89.87847705	0.153794773	0.352382224	0.436443052	0.662515309	0.994159004
ENSG00000007402	1.953166045	0.153753568	0.291820245	0.52687766	0.598278548	0.994159004
ENSG00000118922	3.389431483	0.153633597	0.389300247	0.394640379	0.693108309	0.994159004
ENSG00000069329	2.48068843	0.153605639	0.329745976	0.465830216	0.641337035	0.994159004
ENSG00000118257	4.569598907	0.153081338	0.395053623	0.387495086	0.698389722	0.994159004
ENSG00000170345	5.59896076	0.152770842	0.434852201	0.351316705	0.725350764	0.994159004
ENSG00000101745	2.369013196	0.152259618	0.32904442	0.462732715	0.643555966	0.994159004
ENSG00000176102	8.339910314	0.152127581	0.459397165	0.331146103	0.740534129	0.994159004
ENSG00000112232	1.192743666	0.15179086	0.267872398	0.566653605	0.570949548	0.994159004
ENSG00000122644	1.205585124	0.151446222	0.266785638	0.567670071	0.570259018	0.994159004
ENSG00000143376	27.55903953	0.150732808	0.444670693	0.338976258	0.734627616	0.994159004
ENSG00000172845	144.4989877	0.150595375	0.318655796	0.472595752	0.636501614	0.994159004
ENSG00000178695	5.65927016	0.150473865	0.434894255	0.346001041	0.729341932	0.994159004
ENSG00000064393	20.41187288	0.150288213	0.459732556	0.326903569	0.743740822	0.994159004
ENSG00000143569	116.8714057	0.149887124	0.345338948	0.434029017	0.66426737	0.994159004
ENSG00000081019	30.24415146	0.149459466	0.439273619	0.3402423	0.733674065	0.994159004
ENSG00000077264	26.45767459	0.149258418	0.447676349	0.333406978	0.738827097	0.994159004
ENSG00000013441	16.32179798	0.149193378	0.468211043	0.318645576	0.749995288	0.994159004
ENSG00000004848	5.586119301	0.148999155	0.433014293	0.344097544	0.73077293	0.994159004
ENSG00000158966	0.712689222	0.148628881	0.204092895	0.728241331	0.466465869	0.994159004
ENSG00000159335	0.712689222	0.148628881	0.204092895	0.728241331	0.466465869	0.994159004
ENSG00000258107	0.712689222	0.148628881	0.204092895	0.728241331	0.466465869	0.994159004
ENSG00000165588	0.712689222	0.148628881	0.204092895	0.728241331	0.466465869	0.994159004
ENSG00000261963	0.712689222	0.148628881	0.204092895	0.728241331	0.466465869	0.994159004
ENSG00000144848	0.712689222	0.148628881	0.204092895	0.728241331	0.466465869	0.994159004
ENSG00000154928	0.712689222	0.148628881	0.204092895	0.728241331	0.466465869	0.994159004
ENSG00000148200	0.712689222	0.148628881	0.204092895	0.728241331	0.466465869	0.994159004
ENSG00000230823	0.712689222	0.148628881	0.204092895	0.728241331	0.466465869	0.994159004
ENSG00000120458	19.94523378	0.148473858	0.460370136	0.322509751	0.747066552	0.994159004
ENSG00000156299	3.376590025	0.14833124	0.385827527	0.384449604	0.700645241	0.994159004
ENSG00000112079	3.376590025	0.14833124	0.385827527	0.384449604	0.700645241	0.994159004
ENSG00000160767	1.222898366	0.148067447	0.267941034	0.552612062	0.58052908	0.994159004
ENSG00000168283	1.222898366	0.148067447	0.267941034	0.552612062	0.58052908	0.994159004
ENSG00000179476	1.222898366	0.148067447	0.267941034	0.552612062	0.58052908	0.994159004
ENSG00000115486	1.222898366	0.148067447	0.267941034	0.552612062	0.58052908	0.994159004
ENSG00000146352	1.222898366	0.148067447	0.267941034	0.552612062	0.58052908	0.994159004
ENSG00000168453	1.222898366	0.148067447	0.267941034	0.552612062	0.58052908	0.994159004
ENSG00000132471	7.886718638	0.147991389	0.43186765	0.342677644	0.731840983	0.994159004
ENSG00000173404	3.895168844	0.147783985	0.403505096	0.366250603	0.714178085	0.994159004
ENSG00000153310	50.56754713	0.147662556	0.399788675	0.369351523	0.711865726	0.994159004
ENSG00000077097	34.61631596	0.14763465	0.428259438	0.344731807	0.730296004	0.994159004
ENSG00000174915	1.179902207	0.147213925	0.265045817	0.555428214	0.578601799	0.994159004
ENSG00000149294	1.179902207	0.147213925	0.265045817	0.555428214	0.578601799	0.994159004
ENSG00000061936	1.179902207	0.147213925	0.265045817	0.555428214	0.578601799	0.994159004
ENSG00000141030	1.179902207	0.147213925	0.265045817	0.555428214	0.578601799	0.994159004
ENSG00000134323	1.179902207	0.147213925	0.265045817	0.555428214	0.578601799	0.994159004
ENSG00000134852	1.179902207	0.147213925	0.265045817	0.555428214	0.578601799	0.994159004
ENSG00000250530	1.179902207	0.147213925	0.265045817	0.555428214	0.578601799	0.994159004
ENSG00000104722	15.59038252	0.147185185	0.468389632	0.314236642	0.753341315	0.994159004
ENSG00000165185	1.715794268	0.147138335	0.313549819	0.469266209	0.638879365	0.994159004
ENSG00000179131	7.785259946	0.146994948	0.423520435	0.347078761	0.728532149	0.994159004
ENSG00000124207	1.690111351	0.146843088	0.315922907	0.464806713	0.64206988	0.994159004
ENSG00000235475	1.690111351	0.146843088	0.315922907	0.464806713	0.64206988	0.994159004
ENSG00000174437	21.38395205	0.146735134	0.464848576	0.31566222	0.752258905	0.994159004
ENSG00000170370	3.359276783	0.146552354	0.381149604	0.384500869	0.700607252	0.994159004
ENSG00000011007	0.699847763	0.14635084	0.202663209	0.722138177	0.470209528	0.994159004
ENSG00000118200	0.699847763	0.14635084	0.202663209	0.722138177	0.470209528	0.994159004
ENSG00000255794	0.699847763	0.14635084	0.202663209	0.722138177	0.470209528	0.994159004
ENSG00000196850	0.699847763	0.14635084	0.202663209	0.722138177	0.470209528	0.994159004
ENSG00000244754	0.699847763	0.14635084	0.202663209	0.722138177	0.470209528	0.994159004
ENSG00000266648	0.699847763	0.14635084	0.202663209	0.722138177	0.470209528	0.994159004
ENSG00000063169	0.699847763	0.14635084	0.202663209	0.722138177	0.470209528	0.994159004
ENSG00000185658	0.699847763	0.14635084	0.202663209	0.722138177	0.470209528	0.994159004
ENSG00000136875	0.699847763	0.14635084	0.202663209	0.722138177	0.470209528	0.994159004
ENSG00000102385	0.699847763	0.14635084	0.202663209	0.722138177	0.470209528	0.994159004
ENSG00000173402	7.782807119	0.146115984	0.453483672	0.322207818	0.747295262	0.994159004
ENSG00000009694	8.832806217	0.14587808	0.461378146	0.316178998	0.751866648	0.994159004
ENSG00000110172	3.393903266	0.145377188	0.386045052	0.376580888	0.706485093	0.994159004
ENSG00000198586	17.32043124	0.144657725	0.466770225	0.309912066	0.756627827	0.994159004
ENSG00000066777	22.54882518	0.143868612	0.455567719	0.315800717	0.752153774	0.994159004
ENSG00000139697	1.197215448	0.143852387	0.266228534	0.54033422	0.588966563	0.994159004
ENSG00000137872	1.197215448	0.143852387	0.266228534	0.54033422	0.588966563	0.994159004
ENSG00000120129	1.197215448	0.143852387	0.266228534	0.54033422	0.588966563	0.994159004
ENSG00000143933	622.0292579	0.143209881	0.256954106	0.557336421	0.577297596	0.994159004
ENSG00000196670	3.942636786	0.143122067	0.403354177	0.354829764	0.722717129	0.994159004
ENSG00000146676	120.3902836	0.14286289	0.350598197	0.407483241	0.683653101	0.994159004
ENSG00000077232	10.42045111	0.141931068	0.463544563	0.306186458	0.759462682	0.994159004
ENSG00000141027	179.7200759	0.141888976	0.308012477	0.460659833	0.645042677	0.994159004
ENSG00000217128	13.63698333	0.141423906	0.468900707	0.301607365	0.762951393	0.994159004
ENSG00000136754	1.677269892	0.140943177	0.311820659	0.452000769	0.651268429	0.994159004
ENSG00000196792	47.50655748	0.140824565	0.408661644	0.344599419	0.730395542	0.994159004
ENSG00000114120	3.886799169	0.140462293	0.402364873	0.349091839	0.727020363	0.994159004
ENSG00000172977	11.16295429	0.139422832	0.466200734	0.299061803	0.76489289	0.994159004
ENSG00000119335	73.65232543	0.1393708	0.412156592	0.338150119	0.735250063	0.994159004
ENSG00000072364	18.71881034	0.138495275	0.465637864	0.297431299	0.766137251	0.994159004
ENSG00000076321	6.68358634	0.138359164	0.443371956	0.312061153	0.754994049	0.994159004
ENSG00000147421	17.35505773	0.138200174	0.467840315	0.29540031	0.767688096	0.994159004
ENSG00000143862	6.083486986	0.137888933	0.438704723	0.314309206	0.753286207	0.994159004
ENSG00000124813	9.265392719	0.137807381	0.461162163	0.298826297	0.765072585	0.994159004
ENSG00000122566	599.246208	0.13769885	0.26444219	0.520714377	0.602565758	0.994159004
ENSG00000141867	16.54212173	0.137297263	0.466623276	0.294235779	0.768577742	0.994159004
ENSG00000100462	3.354805001	0.1369392	0.367131998	0.372997181	0.709150542	0.994159004
ENSG00000133216	1.685639568	0.136743366	0.301325216	0.453806579	0.649968048	0.994159004
ENSG00000123144	8.846221565	0.13572433	0.461345559	0.294192341	0.768610933	0.994159004
ENSG00000198492	39.40257388	0.135084969	0.418494179	0.322788166	0.746855676	0.994159004
ENSG00000187605	16.3880563	0.135019108	0.467828494	0.288608132	0.772881272	0.994159004
ENSG00000079819	9.390483302	0.134880265	0.46288596	0.291389838	0.770753185	0.994159004
ENSG00000241973	6.100800228	0.134778961	0.438164428	0.307599048	0.758387445	0.994159004
ENSG00000167196	1.672798109	0.134760135	0.300701075	0.448153153	0.654042669	0.994159004
ENSG00000264364	176.7345533	0.134340473	0.306495028	0.438312079	0.661160071	0.994159004
ENSG00000204103	4.409849771	0.134231376	0.415849576	0.322788295	0.746855578	0.994159004
ENSG00000177733	15.86093572	0.134186795	0.451618244	0.297124389	0.766371545	0.994159004
ENSG00000118482	24.19112785	0.133942385	0.452395792	0.296073456	0.767173985	0.994159004
ENSG00000154229	7.159169001	0.133747834	0.446940377	0.299252072	0.76474772	0.994159004
ENSG00000155511	80.24790393	0.133576976	0.366078308	0.364886344	0.715196248	0.994159004
ENSG00000135740	2.170165794	0.132738334	0.341825243	0.388322211	0.697777602	0.994159004
ENSG00000168259	2.170165794	0.132738334	0.341825243	0.388322211	0.697777602	0.994159004
ENSG00000077684	9.823069804	0.132715708	0.464993699	0.285413993	0.775326988	0.994159004
ENSG00000107874	2.200320494	0.13265867	0.343968644	0.385670824	0.699740473	0.994159004
ENSG00000213117	2.200320494	0.13265867	0.343968644	0.385670824	0.699740473	0.994159004
ENSG00000169744	25.11213847	0.131764183	0.44949728	0.293136775	0.769417608	0.994159004
ENSG00000176407	70.43508274	0.131530926	0.371350361	0.354196305	0.723191772	0.994159004
ENSG00000030419	3.93426711	0.131502188	0.397823601	0.330554012	0.740981388	0.994159004
ENSG00000175130	1.218426583	0.131249373	0.249297191	0.526477544	0.598556451	0.994159004
ENSG00000115827	1.218426583	0.131249373	0.249297191	0.526477544	0.598556451	0.994159004
ENSG00000082269	4.89827389	0.13082731	0.4241881	0.308418152	0.757764172	0.994159004
ENSG00000166503	4.349540371	0.130720758	0.40975183	0.31902422	0.749708147	0.994159004
ENSG00000113360	1.720266051	0.130232354	0.302704772	0.430228942	0.667029111	0.994159004
ENSG00000141446	1.728635727	0.12998809	0.296009273	0.439135195	0.660563578	0.994159004
ENSG00000233087	1.728635727	0.12998809	0.296009273	0.439135195	0.660563578	0.994159004
ENSG00000121390	2.187479036	0.12947264	0.342308203	0.378234116	0.705256684	0.994159004
ENSG00000134308	1.659956651	0.129353445	0.296688666	0.435990517	0.66284361	0.994159004
ENSG00000080503	13.59456106	0.129232532	0.46859548	0.275786979	0.782711685	0.994159004
ENSG00000150625	7.099433491	0.129210761	0.451455964	0.286209003	0.774718049	0.994159004
ENSG00000182670	21.48480478	0.128687573	0.459351918	0.280150289	0.779362204	0.994159004
ENSG00000140350	1.235739824	0.128228197	0.250405608	0.512081969	0.608593644	0.994159004
ENSG00000148154	1.235739824	0.128228197	0.250405608	0.512081969	0.608593644	0.994159004
ENSG00000198689	23.42118801	0.127266893	0.454903736	0.279766648	0.779656541	0.994159004
ENSG00000114857	22.88139806	0.126679046	0.453807286	0.279147229	0.78013184	0.994159004
ENSG00000152944	2.157324336	0.126395772	0.336747878	0.375342445	0.707405803	0.994159004
ENSG00000154473	0.725530681	0.12597368	0.188973006	0.666622618	0.505013218	0.994159004
ENSG00000140557	0.725530681	0.12597368	0.188973006	0.666622618	0.505013218	0.994159004
ENSG00000167549	0.725530681	0.12597368	0.188973006	0.666622618	0.505013218	0.994159004
ENSG00000017797	0.725530681	0.12597368	0.188973006	0.666622618	0.505013218	0.994159004
ENSG00000166704	0.725530681	0.12597368	0.188973006	0.666622618	0.505013218	0.994159004
ENSG00000163539	0.725530681	0.12597368	0.188973006	0.666622618	0.505013218	0.994159004
ENSG00000120742	0.725530681	0.12597368	0.188973006	0.666622618	0.505013218	0.994159004
ENSG00000249565	0.725530681	0.12597368	0.188973006	0.666622618	0.505013218	0.994159004
ENSG00000135185	0.725530681	0.12597368	0.188973006	0.666622618	0.505013218	0.994159004
ENSG00000167904	0.725530681	0.12597368	0.188973006	0.666622618	0.505013218	0.994159004
ENSG00000147655	0.725530681	0.12597368	0.188973006	0.666622618	0.505013218	0.994159004
ENSG00000106772	0.725530681	0.12597368	0.188973006	0.666622618	0.505013218	0.994159004
ENSG00000101266	25.71281172	0.125296111	0.450726601	0.277986945	0.78102238	0.994159004
ENSG00000172878	2.675903155	0.125223525	0.363495718	0.344497936	0.730471848	0.994159004
ENSG00000171155	2.675903155	0.125223525	0.363495718	0.344497936	0.730471848	0.994159004
ENSG00000118900	2.693216397	0.124817221	0.366875283	0.340217034	0.733693092	0.994159004
ENSG00000009335	2.693216397	0.124817221	0.366875283	0.340217034	0.733693092	0.994159004
ENSG00000066027	20.53393674	0.124508691	0.461025288	0.270069113	0.787107084	0.994159004
ENSG00000136738	9.918005687	0.124177402	0.463571155	0.267871287	0.788798396	0.994159004
ENSG00000167257	4.83796449	0.123952452	0.414695306	0.29890006	0.765016301	0.994159004
ENSG00000149970	238.414409	0.123834009	0.289786689	0.427328149	0.669140333	0.994159004
ENSG00000223380	1.167060748	0.123611178	0.245715806	0.503065635	0.614918127	0.994159004
ENSG00000149196	1.167060748	0.123611178	0.245715806	0.503065635	0.614918127	0.994159004
ENSG00000126883	1.167060748	0.123611178	0.245715806	0.503065635	0.614918127	0.994159004
ENSG00000114439	3.878429493	0.122958222	0.390404906	0.314950504	0.752799235	0.994159004
ENSG00000233225	2.680374938	0.12289131	0.366575081	0.335241854	0.737442652	0.994159004
ENSG00000107863	10.32490927	0.122817785	0.466603345	0.263216685	0.792383572	0.994159004
ENSG00000096070	5.408483034	0.122268437	0.432322389	0.28281773	0.777316562	0.994159004
ENSG00000134569	7.609642635	0.121896826	0.45527345	0.267744201	0.788896224	0.994159004
ENSG00000120438	7.609642635	0.121896826	0.45527345	0.267744201	0.788896224	0.994159004
ENSG00000130066	4.829594815	0.120559682	0.417030869	0.289090546	0.772512088	0.994159004
ENSG00000007392	20.20522969	0.120471445	0.460554684	0.261579023	0.793646018	0.994159004
ENSG00000107954	0.687006305	0.120090251	0.184842776	0.649688636	0.515893366	0.994159004
ENSG00000149084	0.687006305	0.120090251	0.184842776	0.649688636	0.515893366	0.994159004
ENSG00000088298	0.687006305	0.120090251	0.184842776	0.649688636	0.515893366	0.994159004
ENSG00000051382	0.687006305	0.120090251	0.184842776	0.649688636	0.515893366	0.994159004
ENSG00000007944	0.687006305	0.120090251	0.184842776	0.649688636	0.515893366	0.994159004
ENSG00000172201	0.687006305	0.120090251	0.184842776	0.649688636	0.515893366	0.994159004
ENSG00000119787	12.48307271	0.119572296	0.46879075	0.255065391	0.798672594	0.994159004
ENSG00000116106	11.86508623	0.118998095	0.465489501	0.255640771	0.798228233	0.994159004
ENSG00000139625	15.76438611	0.118848076	0.467128109	0.254422875	0.799168881	0.994159004
ENSG00000135298	122.7585512	0.118158649	0.329896908	0.358168404	0.720217291	0.994159004
ENSG00000087274	66.37932565	0.118107737	0.378564914	0.311988071	0.755049589	0.994159004
ENSG00000120694	8.020444113	0.117790529	0.453613919	0.259671328	0.795117311	0.994159004
ENSG00000127603	31.95772605	0.116641917	0.433727337	0.268929135	0.787984216	0.994159004
ENSG00000155886	28.06289795	0.116280933	0.450509348	0.258109922	0.796322074	0.994159004
ENSG00000101811	2.230475194	0.115267886	0.327045446	0.352452196	0.724499163	0.994159004
ENSG00000162650	3.17327084	0.115081162	0.384152455	0.299571591	0.764503957	0.994159004
ENSG00000140320	3.17327084	0.115081162	0.384152455	0.299571591	0.764503957	0.994159004
ENSG00000144567	2.217633736	0.114478783	0.327831676	0.349199883	0.726939254	0.994159004
ENSG00000188786	3.155957599	0.114308773	0.379340452	0.301335574	0.763158617	0.994159004
ENSG00000180304	121.6945308	0.114015666	0.334021363	0.341342435	0.732845805	0.994159004
ENSG00000113916	2.243316653	0.113219611	0.322950088	0.350579285	0.725904	0.994159004
ENSG00000131389	13.57217008	0.112864276	0.468946972	0.240675988	0.809806251	0.994159004
ENSG00000162992	2.654692021	0.112593098	0.358242317	0.314293126	0.753298418	0.994159004
ENSG00000107625	8.565279739	0.112491681	0.460490548	0.244286623	0.807008843	0.994159004
ENSG00000116396	11.32801432	0.112441873	0.468150033	0.240183413	0.810188072	0.994159004
ENSG00000171723	27.09323954	0.112229534	0.444816847	0.252305045	0.800805289	0.994159004
ENSG00000136381	1.745948968	0.112051314	0.281026918	0.398720929	0.690098845	0.994159004
ENSG00000155111	1.745948968	0.112051314	0.281026918	0.398720929	0.690098845	0.994159004
ENSG00000112282	1.745948968	0.112051314	0.281026918	0.398720929	0.690098845	0.994159004
ENSG00000128692	18.90834136	0.111925457	0.462435401	0.242034793	0.808753203	0.994159004
ENSG00000162636	2.204792277	0.111613825	0.326172834	0.342192277	0.732206197	0.994159004
ENSG00000086666	11.7991252	0.111594632	0.468288158	0.23830334	0.811645831	0.994159004
ENSG00000215301	355.1700357	0.110800371	0.277055726	0.399920884	0.68921479	0.994159004
ENSG00000140403	5.936005419	0.110774029	0.438058728	0.252874836	0.800364936	0.994159004
ENSG00000166862	37.13475416	0.110767774	0.433396459	0.255580709	0.798274616	0.994159004
ENSG00000186487	114.8401717	0.110443627	0.340430043	0.324423855	0.745617162	0.994159004
ENSG00000073614	5.880167802	0.110191112	0.439519906	0.250707897	0.802039955	0.994159004
ENSG00000055609	23.1363483	0.109772131	0.45445772	0.241545311	0.809132503	0.994159004
ENSG00000078403	16.40358373	0.109757394	0.468443915	0.234302103	0.814750453	0.994159004
ENSG00000126091	1.647115192	0.109111068	0.276537152	0.394562058	0.69316612	0.994159004
ENSG00000084764	79.36389709	0.108686351	0.370331522	0.29348393	0.769152281	0.994159004
ENSG00000132388	8.487657098	0.108612028	0.454940226	0.238739118	0.811307882	0.994159004
ENSG00000087460	299.4909749	0.107957757	0.319683442	0.337702059	0.735587723	0.994159004
ENSG00000205090	11.80806876	0.107507966	0.468631069	0.229408533	0.818551405	0.994159004
ENSG00000198843	30.6351548	0.107493212	0.438971378	0.244875218	0.806553051	0.994159004
ENSG00000133026	19.86515831	0.107422759	0.468514091	0.229283945	0.818648231	0.994159004
ENSG00000062725	2.672005262	0.10733089	0.355713724	0.301733902	0.762854922	0.994159004
ENSG00000011009	9.115193109	0.10713355	0.442634261	0.242036279	0.808752052	0.994159004
ENSG00000141429	9.0107077	0.106777739	0.459952104	0.232149691	0.816421751	0.994159004
ENSG00000136040	6.355750463	0.106530245	0.444222246	0.239812946	0.81047527	0.994159004
ENSG00000108292	10.95573722	0.106478226	0.464419962	0.229271423	0.818657963	0.994159004
ENSG00000158161	3.207897323	0.105665971	0.380119025	0.277981274	0.781026733	0.994159004
ENSG00000183604	3.164901165	0.105561541	0.380267645	0.277598008	0.781320961	0.994159004
ENSG00000099942	2.161796119	0.105549169	0.318188145	0.331719364	0.740101178	0.994159004
ENSG00000169282	3.709162901	0.105527876	0.394736053	0.26733782	0.78920907	0.994159004
ENSG00000149403	6.373063704	0.105104985	0.445185519	0.236092551	0.813360854	0.994159004
ENSG00000005810	50.14053673	0.105052052	0.400759336	0.262132512	0.793219282	0.994159004
ENSG00000025796	5.927635743	0.104867434	0.43750042	0.239696762	0.810565346	0.994159004
ENSG00000134313	12.27080996	0.103935154	0.468851043	0.221680544	0.824562577	0.994159004
ENSG00000080561	9.122956824	0.103736227	0.46287933	0.224110735	0.82267114	0.994159004
ENSG00000169398	79.4274053	0.103683658	0.368076509	0.281690505	0.778180836	0.994159004
ENSG00000079785	6.869857499	0.103383274	0.444033309	0.232827744	0.815895168	0.994159004
ENSG00000153250	3.195055865	0.103232201	0.379067722	0.272331817	0.785366894	0.994159004
ENSG00000244462	9.637063861	0.103159904	0.463273776	0.222675898	0.823787761	0.994159004
ENSG00000185008	10.03862449	0.103079311	0.450594261	0.228763036	0.819053098	0.994159004
ENSG00000057757	0.963741564	0.102652941	0.245746882	0.417718184	0.676153176	0.994159004
ENSG00000090273	0.963741564	0.102652941	0.245746882	0.417718184	0.676153176	0.994159004
ENSG00000261609	0.963741564	0.102652941	0.245746882	0.417718184	0.676153176	0.994159004
ENSG00000147488	0.963741564	0.102652941	0.245746882	0.417718184	0.676153176	0.994159004
ENSG00000053438	2.740684338	0.10257181	0.345539128	0.296845716	0.766584302	0.994159004
ENSG00000172432	6.312754304	0.102351841	0.440353142	0.232431272	0.816203063	0.994159004
ENSG00000270503	3.134746465	0.10202693	0.373640125	0.273062028	0.784805535	0.994159004
ENSG00000138069	159.19127	0.101913248	0.316302389	0.322201954	0.747299704	0.994159004
ENSG00000162374	218.9181076	0.101842355	0.304999395	0.333910024	0.738447456	0.994159004
ENSG00000119231	5.970631902	0.10124016	0.432836609	0.233899255	0.815063191	0.994159004
ENSG00000242588	3.657797067	0.100989148	0.397430687	0.254105058	0.799414396	0.994159004
ENSG00000159346	0.950900105	0.100399337	0.244662288	0.410358859	0.681542721	0.994159004
ENSG00000136628	0.950900105	0.100399337	0.244662288	0.410358859	0.681542721	0.994159004
ENSG00000114948	0.950900105	0.100399337	0.244662288	0.410358859	0.681542721	0.994159004
ENSG00000122557	0.950900105	0.100399337	0.244662288	0.410358859	0.681542721	0.994159004
ENSG00000186288	0.950900105	0.100399337	0.244662288	0.410358859	0.681542721	0.994159004
ENSG00000091129	7.039697981	0.099720599	0.433208916	0.230190552	0.817943703	0.994159004
ENSG00000183431	0.981054805	0.099377219	0.247189281	0.402028835	0.687662806	0.994159004
ENSG00000181201	0.981054805	0.099377219	0.247189281	0.402028835	0.687662806	0.994159004
ENSG00000148680	0.981054805	0.099377219	0.247189281	0.402028835	0.687662806	0.994159004
ENSG00000013503	0.981054805	0.099377219	0.247189281	0.402028835	0.687662806	0.994159004
ENSG00000185100	0.981054805	0.099377219	0.247189281	0.402028835	0.687662806	0.994159004
ENSG00000140280	0.981054805	0.099377219	0.247189281	0.402028835	0.687662806	0.994159004
ENSG00000170558	0.981054805	0.099377219	0.247189281	0.402028835	0.687662806	0.994159004
ENSG00000039123	0.981054805	0.099377219	0.247189281	0.402028835	0.687662806	0.994159004
ENSG00000187325	0.981054805	0.099377219	0.247189281	0.402028835	0.687662806	0.994159004
ENSG00000125352	0.981054805	0.099377219	0.247189281	0.402028835	0.687662806	0.994159004
ENSG00000143847	4.189217345	0.099350183	0.408728167	0.243071534	0.807949982	0.994159004
ENSG00000176697	9.572856568	0.099204362	0.464660988	0.213498367	0.830938263	0.994159004
ENSG00000138757	86.43633123	0.099070482	0.35904835	0.275925183	0.782605531	0.994159004
ENSG00000238057	4.176375886	0.09904749	0.410539431	0.241261819	0.809352201	0.994159004
ENSG00000178177	21.37282087	0.098778133	0.457308856	0.215998733	0.828988735	0.994159004
ENSG00000156103	30.56919377	0.098616257	0.438087432	0.225106338	0.821896551	0.994159004
ENSG00000113595	12.27975353	0.098400763	0.468871299	0.209867321	0.833771229	0.994159004
ENSG00000107758	545.0989742	0.098276117	0.265278165	0.370464403	0.711036495	0.994159004
ENSG00000160058	1.473950708	0.098155873	0.299380992	0.327862743	0.743015445	0.994159004
ENSG00000110696	1.473950708	0.098155873	0.299380992	0.327862743	0.743015445	0.994159004
ENSG00000188177	1.473950708	0.098155873	0.299380992	0.327862743	0.743015445	0.994159004
ENSG00000131507	101.9410477	0.09768575	0.369997072	0.264017629	0.791766335	0.994159004
ENSG00000175215	1.461109249	0.097675986	0.301006516	0.324497912	0.745561103	0.994159004
ENSG00000072736	1.461109249	0.097675986	0.301006516	0.324497912	0.745561103	0.994159004
ENSG00000177732	1.461109249	0.097675986	0.301006516	0.324497912	0.745561103	0.994159004
ENSG00000176165	211.9935199	0.097630447	0.308771096	0.316190369	0.751858018	0.994159004
ENSG00000251429	3.610329126	0.097478031	0.386754995	0.252040782	0.801009542	0.994159004
ENSG00000170242	0.968213347	0.097125114	0.246123914	0.394618761	0.693124266	0.994159004
ENSG00000111300	0.968213347	0.097125114	0.246123914	0.394618761	0.693124266	0.994159004
ENSG00000109265	0.968213347	0.097125114	0.246123914	0.394618761	0.693124266	0.994159004
ENSG00000080802	37.4159612	0.097029855	0.431328044	0.224956054	0.822013462	0.994159004
ENSG00000096063	14.16447365	0.096630946	0.468867145	0.206094513	0.836717085	0.994159004
ENSG00000174579	113.9232921	0.096010198	0.334932032	0.286655764	0.774375912	0.994159004
ENSG00000160551	96.62538847	0.095901864	0.352928219	0.271731924	0.785828152	0.994159004
ENSG00000236439	7.79894051	0.095881541	0.429947404	0.223007604	0.823529588	0.994159004
ENSG00000163660	30.50498648	0.095798025	0.43675566	0.219340089	0.826385135	0.994159004
ENSG00000125944	79.42679934	0.095511517	0.369525923	0.25847041	0.796043883	0.994159004
ENSG00000100650	139.782936	0.095256316	0.320797557	0.296935916	0.766515435	0.994159004
ENSG00000104064	3.718106467	0.095092815	0.392687244	0.242159165	0.808656835	0.994159004
ENSG00000143344	4.180847669	0.095071177	0.41116236	0.231225389	0.817139707	0.994159004
ENSG00000134744	9.01128159	0.095029447	0.459361461	0.206872921	0.836109105	0.994159004
ENSG00000179915	377.4081927	0.094389319	0.275397151	0.342738907	0.73179489	0.994159004
ENSG00000155974	1.448267791	0.093768883	0.298026757	0.314632432	0.753040752	0.994159004
ENSG00000083290	1.448267791	0.093768883	0.298026757	0.314632432	0.753040752	0.994159004
ENSG00000188641	0.470845662	0.092858541	0.172001953	0.539869111	0.589287301	0.994159004
ENSG00000166348	0.470845662	0.092858541	0.172001953	0.539869111	0.589287301	0.994159004
ENSG00000108001	0.470845662	0.092858541	0.172001953	0.539869111	0.589287301	0.994159004
ENSG00000060749	0.470845662	0.092858541	0.172001953	0.539869111	0.589287301	0.994159004
ENSG00000075239	0.470845662	0.092858541	0.172001953	0.539869111	0.589287301	0.994159004
ENSG00000095139	0.470845662	0.092858541	0.172001953	0.539869111	0.589287301	0.994159004
ENSG00000165478	0.470845662	0.092858541	0.172001953	0.539869111	0.589287301	0.994159004
ENSG00000111110	0.470845662	0.092858541	0.172001953	0.539869111	0.589287301	0.994159004
ENSG00000127325	0.470845662	0.092858541	0.172001953	0.539869111	0.589287301	0.994159004
ENSG00000102780	0.470845662	0.092858541	0.172001953	0.539869111	0.589287301	0.994159004
ENSG00000092108	0.470845662	0.092858541	0.172001953	0.539869111	0.589287301	0.994159004
ENSG00000259137	0.470845662	0.092858541	0.172001953	0.539869111	0.589287301	0.994159004
ENSG00000081177	0.470845662	0.092858541	0.172001953	0.539869111	0.589287301	0.994159004
ENSG00000100678	0.470845662	0.092858541	0.172001953	0.539869111	0.589287301	0.994159004
ENSG00000165521	0.470845662	0.092858541	0.172001953	0.539869111	0.589287301	0.994159004
ENSG00000075413	0.470845662	0.092858541	0.172001953	0.539869111	0.589287301	0.994159004
ENSG00000074603	0.470845662	0.092858541	0.172001953	0.539869111	0.589287301	0.994159004
ENSG00000090447	0.470845662	0.092858541	0.172001953	0.539869111	0.589287301	0.994159004
ENSG00000198555	0.470845662	0.092858541	0.172001953	0.539869111	0.589287301	0.994159004
ENSG00000166971	0.470845662	0.092858541	0.172001953	0.539869111	0.589287301	0.994159004
ENSG00000129219	0.470845662	0.092858541	0.172001953	0.539869111	0.589287301	0.994159004
ENSG00000132581	0.470845662	0.092858541	0.172001953	0.539869111	0.589287301	0.994159004
ENSG00000108379	0.470845662	0.092858541	0.172001953	0.539869111	0.589287301	0.994159004
ENSG00000141441	0.470845662	0.092858541	0.172001953	0.539869111	0.589287301	0.994159004
ENSG00000228835	0.470845662	0.092858541	0.172001953	0.539869111	0.589287301	0.994159004
ENSG00000071655	0.470845662	0.092858541	0.172001953	0.539869111	0.589287301	0.994159004
ENSG00000088247	0.470845662	0.092858541	0.172001953	0.539869111	0.589287301	0.994159004
ENSG00000160460	0.470845662	0.092858541	0.172001953	0.539869111	0.589287301	0.994159004
ENSG00000157833	0.470845662	0.092858541	0.172001953	0.539869111	0.589287301	0.994159004
ENSG00000115808	0.470845662	0.092858541	0.172001953	0.539869111	0.589287301	0.994159004
ENSG00000233608	0.470845662	0.092858541	0.172001953	0.539869111	0.589287301	0.994159004
ENSG00000234241	0.470845662	0.092858541	0.172001953	0.539869111	0.589287301	0.994159004
ENSG00000080189	0.470845662	0.092858541	0.172001953	0.539869111	0.589287301	0.994159004
ENSG00000124226	0.470845662	0.092858541	0.172001953	0.539869111	0.589287301	0.994159004
ENSG00000185909	0.470845662	0.092858541	0.172001953	0.539869111	0.589287301	0.994159004
ENSG00000184100	0.470845662	0.092858541	0.172001953	0.539869111	0.589287301	0.994159004
ENSG00000114204	0.470845662	0.092858541	0.172001953	0.539869111	0.589287301	0.994159004
ENSG00000196083	0.470845662	0.092858541	0.172001953	0.539869111	0.589287301	0.994159004
ENSG00000163297	0.470845662	0.092858541	0.172001953	0.539869111	0.589287301	0.994159004
ENSG00000152208	0.470845662	0.092858541	0.172001953	0.539869111	0.589287301	0.994159004
ENSG00000189184	0.470845662	0.092858541	0.172001953	0.539869111	0.589287301	0.994159004
ENSG00000164104	0.470845662	0.092858541	0.172001953	0.539869111	0.589287301	0.994159004
ENSG00000145536	0.470845662	0.092858541	0.172001953	0.539869111	0.589287301	0.994159004
ENSG00000145703	0.470845662	0.092858541	0.172001953	0.539869111	0.589287301	0.994159004
ENSG00000132842	0.470845662	0.092858541	0.172001953	0.539869111	0.589287301	0.994159004
ENSG00000173926	0.470845662	0.092858541	0.172001953	0.539869111	0.589287301	0.994159004
ENSG00000054598	0.470845662	0.092858541	0.172001953	0.539869111	0.589287301	0.994159004
ENSG00000233476	0.470845662	0.092858541	0.172001953	0.539869111	0.589287301	0.994159004
ENSG00000214389	0.470845662	0.092858541	0.172001953	0.539869111	0.589287301	0.994159004
ENSG00000104369	0.470845662	0.092858541	0.172001953	0.539869111	0.589287301	0.994159004
ENSG00000230039	0.470845662	0.092858541	0.172001953	0.539869111	0.589287301	0.994159004
ENSG00000165675	0.470845662	0.092858541	0.172001953	0.539869111	0.589287301	0.994159004
ENSG00000252146	0.48368712	0.092662907	0.170535901	0.543363047	0.586879863	0.994159004
ENSG00000116209	0.48368712	0.092662907	0.170535901	0.543363047	0.586879863	0.994159004
ENSG00000077254	0.48368712	0.092662907	0.170535901	0.543363047	0.586879863	0.994159004
ENSG00000225206	0.48368712	0.092662907	0.170535901	0.543363047	0.586879863	0.994159004
ENSG00000177144	0.48368712	0.092662907	0.170535901	0.543363047	0.586879863	0.994159004
ENSG00000143434	0.48368712	0.092662907	0.170535901	0.543363047	0.586879863	0.994159004
ENSG00000236773	0.48368712	0.092662907	0.170535901	0.543363047	0.586879863	0.994159004
ENSG00000181915	0.48368712	0.092662907	0.170535901	0.543363047	0.586879863	0.994159004
ENSG00000137522	0.48368712	0.092662907	0.170535901	0.543363047	0.586879863	0.994159004
ENSG00000134910	0.48368712	0.092662907	0.170535901	0.543363047	0.586879863	0.994159004
ENSG00000139668	0.48368712	0.092662907	0.170535901	0.543363047	0.586879863	0.994159004
ENSG00000197006	0.48368712	0.092662907	0.170535901	0.543363047	0.586879863	0.994159004
ENSG00000108294	0.48368712	0.092662907	0.170535901	0.543363047	0.586879863	0.994159004
ENSG00000099804	0.48368712	0.092662907	0.170535901	0.543363047	0.586879863	0.994159004
ENSG00000118160	0.48368712	0.092662907	0.170535901	0.543363047	0.586879863	0.994159004
ENSG00000115226	0.48368712	0.092662907	0.170535901	0.543363047	0.586879863	0.994159004
ENSG00000228206	0.48368712	0.092662907	0.170535901	0.543363047	0.586879863	0.994159004
ENSG00000170153	0.48368712	0.092662907	0.170535901	0.543363047	0.586879863	0.994159004
ENSG00000113716	0.48368712	0.092662907	0.170535901	0.543363047	0.586879863	0.994159004
ENSG00000104219	0.48368712	0.092662907	0.170535901	0.543363047	0.586879863	0.994159004
ENSG00000107249	0.48368712	0.092662907	0.170535901	0.543363047	0.586879863	0.994159004
ENSG00000136895	0.48368712	0.092662907	0.170535901	0.543363047	0.586879863	0.994159004
ENSG00000226958	0.48368712	0.092662907	0.170535901	0.543363047	0.586879863	0.994159004
ENSG00000143106	12.65203063	0.092303864	0.468251887	0.197124383	0.843730203	0.994159004
ENSG00000254893	19.16776338	0.092102273	0.461593116	0.199531297	0.841847164	0.994159004
ENSG00000146872	26.70956604	0.092064651	0.449174643	0.204964044	0.837600217	0.994159004
ENSG00000181555	4.65643033	0.091694382	0.420347813	0.21813931	0.82732057	0.994159004
ENSG00000102908	96.24533627	0.091573062	0.350638544	0.261160856	0.793968464	0.994159004
ENSG00000095787	77.32301706	0.090897007	0.369824635	0.245784077	0.805849384	0.994159004
ENSG00000049192	1.456637466	0.090680969	0.283891735	0.319420954	0.749407324	0.994159004
ENSG00000185825	1.456637466	0.090680969	0.283891735	0.319420954	0.749407324	0.994159004
ENSG00000144228	1.443796008	0.090189319	0.285370245	0.316043179	0.751969735	0.994159004
ENSG00000172915	60.60001058	0.090086333	0.383866325	0.23468152	0.814455932	0.994159004
ENSG00000144619	7.43647815	0.090075912	0.451934303	0.199311961	0.842018723	0.994159004
ENSG00000135655	13.741128	0.089913341	0.468864197	0.191768409	0.847923618	0.994159004
ENSG00000178502	0.976583023	0.089770622	0.229589536	0.391004849	0.695793652	0.994159004
ENSG00000171791	0.976583023	0.089770622	0.229589536	0.391004849	0.695793652	0.994159004
ENSG00000160124	0.976583023	0.089770622	0.229589536	0.391004849	0.695793652	0.994159004
ENSG00000062650	15.80435555	0.089638794	0.468886003	0.19117396	0.848389304	0.994159004
ENSG00000117600	0.458004203	0.089584115	0.170332422	0.525936952	0.598932014	0.994159004
ENSG00000180875	0.458004203	0.089584115	0.170332422	0.525936952	0.598932014	0.994159004
ENSG00000148572	0.458004203	0.089584115	0.170332422	0.525936952	0.598932014	0.994159004
ENSG00000236467	0.458004203	0.089584115	0.170332422	0.525936952	0.598932014	0.994159004
ENSG00000214391	0.458004203	0.089584115	0.170332422	0.525936952	0.598932014	0.994159004
ENSG00000136367	0.458004203	0.089584115	0.170332422	0.525936952	0.598932014	0.994159004
ENSG00000012983	0.458004203	0.089584115	0.170332422	0.525936952	0.598932014	0.994159004
ENSG00000165617	0.458004203	0.089584115	0.170332422	0.525936952	0.598932014	0.994159004
ENSG00000136731	0.458004203	0.089584115	0.170332422	0.525936952	0.598932014	0.994159004
ENSG00000124198	0.458004203	0.089584115	0.170332422	0.525936952	0.598932014	0.994159004
ENSG00000183579	0.458004203	0.089584115	0.170332422	0.525936952	0.598932014	0.994159004
ENSG00000144550	0.458004203	0.089584115	0.170332422	0.525936952	0.598932014	0.994159004
ENSG00000068745	0.458004203	0.089584115	0.170332422	0.525936952	0.598932014	0.994159004
ENSG00000234629	0.458004203	0.089584115	0.170332422	0.525936952	0.598932014	0.994159004
ENSG00000145194	0.458004203	0.089584115	0.170332422	0.525936952	0.598932014	0.994159004
ENSG00000176049	0.458004203	0.089584115	0.170332422	0.525936952	0.598932014	0.994159004
ENSG00000112699	0.458004203	0.089584115	0.170332422	0.525936952	0.598932014	0.994159004
ENSG00000137203	0.458004203	0.089584115	0.170332422	0.525936952	0.598932014	0.994159004
ENSG00000111962	0.458004203	0.089584115	0.170332422	0.525936952	0.598932014	0.994159004
ENSG00000153993	0.458004203	0.089584115	0.170332422	0.525936952	0.598932014	0.994159004
ENSG00000164983	0.458004203	0.089584115	0.170332422	0.525936952	0.598932014	0.994159004
ENSG00000198853	0.458004203	0.089584115	0.170332422	0.525936952	0.598932014	0.994159004
ENSG00000023318	0.458004203	0.089584115	0.170332422	0.525936952	0.598932014	0.994159004
ENSG00000126756	0.458004203	0.089584115	0.170332422	0.525936952	0.598932014	0.994159004
ENSG00000067842	0.458004203	0.089584115	0.170332422	0.525936952	0.598932014	0.994159004
ENSG00000169760	12.93626439	0.088847802	0.46834364	0.189706435	0.849539178	0.994159004
ENSG00000166206	43.15133341	0.087852556	0.42264435	0.207864026	0.835335139	0.994159004
ENSG00000233780	4.630747413	0.087626787	0.41913172	0.209067418	0.834395609	0.994159004
ENSG00000230202	1.486792166	0.087453838	0.282374764	0.309708405	0.756782711	0.994159004
ENSG00000006125	30.83668818	0.087264368	0.449104433	0.194307519	0.845935098	0.994159004
ENSG00000110367	96.48557749	0.086863381	0.349387413	0.248616228	0.803657655	0.994159004
ENSG00000116729	0.993896264	0.086856307	0.230988649	0.376019807	0.706902171	0.994159004
ENSG00000185070	0.993896264	0.086856307	0.230988649	0.376019807	0.706902171	0.994159004
ENSG00000105662	0.993896264	0.086856307	0.230988649	0.376019807	0.706902171	0.994159004
ENSG00000135951	0.993896264	0.086856307	0.230988649	0.376019807	0.706902171	0.994159004
ENSG00000118515	0.993896264	0.086856307	0.230988649	0.376019807	0.706902171	0.994159004
ENSG00000164815	0.993896264	0.086856307	0.230988649	0.376019807	0.706902171	0.994159004
ENSG00000029725	4.227741721	0.085780503	0.381339253	0.22494538	0.822021766	0.994159004
ENSG00000143614	16.64179462	0.085773109	0.467854619	0.183332825	0.85453688	0.994159004
ENSG00000034713	4.228315611	0.085483593	0.402629284	0.212313403	0.83186254	0.994159004
ENSG00000101966	4.600592713	0.085102663	0.413746158	0.205688104	0.837034552	0.994159004
ENSG00000163466	17.00570204	0.084880805	0.465338429	0.18240661	0.855263639	0.994159004
ENSG00000174197	26.66928793	0.08456218	0.446554899	0.189365699	0.849806207	0.994159004
ENSG00000119711	1.491263949	0.084480212	0.285575312	0.295824634	0.76736401	0.994159004
ENSG00000141298	1.491263949	0.084480212	0.285575312	0.295824634	0.76736401	0.994159004
ENSG00000145725	1.491263949	0.084480212	0.285575312	0.295824634	0.76736401	0.994159004
ENSG00000197106	27.76461081	0.084471277	0.446289987	0.189274418	0.849877745	0.994159004
ENSG00000116128	28.78892699	0.08410347	0.441250182	0.190602686	0.848836886	0.994159004
ENSG00000063015	0.938058647	0.083760855	0.226359598	0.370034474	0.711356804	0.994159004
ENSG00000072062	0.938058647	0.083760855	0.226359598	0.370034474	0.711356804	0.994159004
ENSG00000163527	0.938058647	0.083760855	0.226359598	0.370034474	0.711356804	0.994159004
ENSG00000136144	1.958476934	0.083407537	0.331394773	0.251686339	0.801283517	0.994159004
ENSG00000116350	4.266839986	0.082881709	0.391067515	0.211937085	0.832156118	0.994159004
ENSG00000259032	5.196794174	0.082619399	0.428021945	0.193026081	0.846938542	0.994159004
ENSG00000139112	33.08379821	0.082613928	0.467557315	0.176692622	0.859749837	0.994159004
ENSG00000175048	4.077542111	0.082569078	0.389273119	0.212110916	0.832020504	0.994159004
ENSG00000135387	61.68550734	0.082194469	0.38421499	0.213928323	0.830602953	0.994159004
ENSG00000065609	1.928322234	0.082148437	0.326511158	0.251594578	0.80135445	0.994159004
ENSG00000015171	44.36814627	0.081567492	0.410364718	0.198768288	0.842444004	0.994159004
ENSG00000135097	8.447952872	0.081539467	0.454811243	0.179281994	0.857716285	0.994159004
ENSG00000159202	13.87069036	0.081439708	0.468974735	0.173654788	0.862136771	0.994159004
ENSG00000108468	13.18849658	0.081428417	0.468780845	0.173702527	0.862099252	0.994159004
ENSG00000197111	93.1189388	0.081197087	0.364638341	0.222678412	0.823785804	0.994159004
ENSG00000047249	1.949533369	0.08098024	0.310603894	0.260718691	0.794309451	0.994159004
ENSG00000143355	0.955371888	0.080869693	0.22781398	0.354981257	0.722603633	0.994159004
ENSG00000143321	14.86485184	0.079419303	0.468609112	0.169478786	0.865420057	0.994159004
ENSG00000131504	1.923850451	0.07935748	0.313277354	0.253313808	0.800025727	0.994159004
ENSG00000103495	17.88818829	0.079193111	0.464628414	0.17044397	0.864660995	0.994159004
ENSG00000260628	2.434059595	0.079042223	0.353997949	0.223284411	0.82331416	0.994159004
ENSG00000102230	2.434059595	0.079042223	0.353997949	0.223284411	0.82331416	0.994159004
ENSG00000117020	305.9456767	0.078886165	0.293221955	0.269032258	0.787904859	0.994159004
ENSG00000126464	3.087278523	0.078714687	0.331290643	0.23760009	0.812191281	0.994159004
ENSG00000142864	68.3446196	0.07850701	0.421238884	0.186371707	0.852153278	0.994159004
ENSG00000052126	8.310594721	0.078474078	0.458595434	0.171118314	0.864130735	0.994159004
ENSG00000120705	61.83422981	0.077739849	0.403990514	0.192429886	0.847405484	0.994159004
ENSG00000100664	172.3560881	0.077721143	0.31108199	0.249841344	0.802710045	0.994159004
ENSG00000107854	2.451372837	0.077681088	0.357394712	0.21735377	0.827932656	0.994159004
ENSG00000006432	5.702531535	0.07761165	0.432037865	0.179640851	0.857434532	0.994159004
ENSG00000150471	20.27474787	0.077115481	0.461210339	0.167202411	0.867210787	0.994159004
ENSG00000140948	10.38666374	0.077027359	0.45803514	0.168169103	0.866450247	0.994159004
ENSG00000102081	123.4261211	0.076649962	0.341155682	0.224677371	0.82223027	0.994159004
ENSG00000198947	151.0364189	0.076623318	0.315178762	0.243110665	0.80791967	0.994159004
ENSG00000141699	2.421218137	0.076332675	0.35234192	0.216643752	0.828485986	0.994159004
ENSG00000188483	2.421218137	0.076332675	0.35234192	0.216643752	0.828485986	0.994159004
ENSG00000105953	26.2417471	0.076284696	0.451166284	0.169083325	0.8657311	0.994159004
ENSG00000240771	1.99700131	0.076222834	0.310683964	0.245338812	0.806194103	0.994159004
ENSG00000186416	1.99700131	0.076222834	0.310683964	0.245338812	0.806194103	0.994159004
ENSG00000163602	14.68002575	0.076146315	0.468601425	0.162496978	0.870914508	0.994159004
ENSG00000132510	2.438531378	0.074930611	0.355714114	0.210648407	0.833161637	0.994159004
ENSG00000104067	24.21909494	0.074316589	0.45491763	0.163362736	0.870232841	0.994159004
ENSG00000101489	393.1888036	0.074019455	0.270035938	0.274109645	0.784000362	0.994159004
ENSG00000140264	49.98041786	0.073746903	0.460885313	0.160011397	0.872872097	0.994159004
ENSG00000050748	2.494368995	0.073720973	0.349347576	0.211024715	0.832867986	0.994159004
ENSG00000156671	2.468686078	0.073073411	0.354845324	0.20593032	0.836845341	0.994159004
ENSG00000163655	2.468686078	0.073073411	0.354845324	0.20593032	0.836845341	0.994159004
ENSG00000104613	2.468686078	0.073073411	0.354845324	0.20593032	0.836845341	0.994159004
ENSG00000156453	47.73242527	0.072758591	0.403324045	0.180397355	0.856840631	0.994159004
ENSG00000140332	1.988631634	0.072598443	0.315635648	0.23000711	0.818086245	0.994159004
ENSG00000161813	2.416746354	0.072444642	0.335847552	0.215706923	0.829216205	0.994159004
ENSG00000124181	1.418113091	0.072441006	0.262829254	0.275620028	0.782839925	0.994159004
ENSG00000115524	127.6103218	0.072267758	0.346250015	0.208715537	0.834670311	0.994159004
ENSG00000148948	31.29250477	0.072175323	0.43537789	0.16577627	0.868333022	0.994159004
ENSG00000113580	18.84829718	0.07211913	0.463657387	0.155544011	0.87639246	0.994159004
ENSG00000204052	2.969951656	0.071268269	0.36873998	0.193275134	0.8467435	0.994159004
ENSG00000040933	6.096593661	0.071221245	0.439306693	0.162121921	0.871209844	0.994159004
ENSG00000157168	6.096593661	0.071221245	0.439306693	0.162121921	0.871209844	0.994159004
ENSG00000233247	9.248918584	0.071119362	0.460151395	0.15455644	0.877171013	0.994159004
ENSG00000188895	162.3632099	0.071040619	0.313258467	0.226779564	0.820595155	0.994159004
ENSG00000197451	9.845120045	0.0703425	0.464762873	0.151351375	0.879698544	0.994159004
ENSG00000165699	2.93142728	0.069510916	0.375954084	0.184892036	0.853313718	0.994159004
ENSG00000116001	23.59545682	0.068748417	0.453808272	0.151492208	0.879587457	0.994159004
ENSG00000109103	2.96158198	0.068581047	0.376509866	0.182149401	0.855465481	0.994159004
ENSG00000176542	5.274416815	0.068539314	0.411049345	0.166742302	0.867572819	0.994159004
ENSG00000141622	13.58080497	0.067828147	0.468999523	0.144623061	0.885008489	0.994159004
ENSG00000064651	5.072277481	0.06772384	0.412524236	0.16416936	0.869597821	0.994159004
ENSG00000144285	32.1191534	0.067168292	0.437153629	0.153649169	0.877886366	0.994159004
ENSG00000113649	25.99932965	0.066665362	0.44972338	0.148236371	0.882156229	0.994159004
ENSG00000157152	2.948740522	0.066641199	0.376263875	0.177112935	0.859419682	0.994159004
ENSG00000132953	5.728788342	0.066561339	0.430319221	0.154678981	0.877074401	0.994159004
ENSG00000155849	2.918585822	0.066485017	0.373447891	0.178030239	0.858699228	0.994159004
ENSG00000121871	2.391063437	0.065909829	0.329159048	0.200237027	0.84129521	0.994159004
ENSG00000017373	6.554863081	0.065588053	0.433803152	0.151193123	0.879823375	0.994159004
ENSG00000111262	38.06261386	0.065541711	0.425805247	0.153924152	0.877669541	0.994159004
ENSG00000235298	3.437164641	0.065483681	0.390495398	0.167693861	0.866824126	0.994159004
ENSG00000140538	69.929503	0.065465464	0.387762449	0.168828788	0.865931313	0.994159004
ENSG00000200312	19.1824517	0.065288403	0.457839139	0.142601184	0.886605162	0.994159004
ENSG00000081189	396.933858	0.06512041	0.27164873	0.239722857	0.810545114	0.994159004
ENSG00000104824	37.50551066	0.064718611	0.422764149	0.153084436	0.87833169	0.994159004
ENSG00000110721	2.99173668	0.064493072	0.370396132	0.174119183	0.861771798	0.994159004
ENSG00000155313	3.424323183	0.064021954	0.391186236	0.163661059	0.869997974	0.994159004
ENSG00000073584	9.927214469	0.063589614	0.46426875	0.136967249	0.891056682	0.994159004
ENSG00000173511	1.898167534	0.063188609	0.288976022	0.218663847	0.826911913	0.994159004
ENSG00000072501	6.641429288	0.062645397	0.447890314	0.139867721	0.888764506	0.994159004
ENSG00000128595	19.54837808	0.062428431	0.462272489	0.135046824	0.892574853	0.994159004
ENSG00000186642	2.883959339	0.061822788	0.350558509	0.17635512	0.860014961	0.994159004
ENSG00000006194	2.883959339	0.061822788	0.350558509	0.17635512	0.860014961	0.994159004
ENSG00000124496	3.411481724	0.061765298	0.390128593	0.158320357	0.874204368	0.994159004
ENSG00000184481	3.411481724	0.061765298	0.390128593	0.158320357	0.874204368	0.994159004
ENSG00000047315	2.966053763	0.061726271	0.372087563	0.165891787	0.868242111	0.994159004
ENSG00000196205	142.1644148	0.061270914	0.402545609	0.152208626	0.879022391	0.994159004
ENSG00000132254	10.30396335	0.060808765	0.466390001	0.130381794	0.89626437	0.994159004
ENSG00000087470	6.598433129	0.060612455	0.445778731	0.135969824	0.891845137	0.994159004
ENSG00000149480	3.912747302	0.060026669	0.39554181	0.151758088	0.87937774	0.994159004
ENSG00000100991	3.497474041	0.059767178	0.382245384	0.156358142	0.875750729	0.994159004
ENSG00000083223	3.428794965	0.059681722	0.391847436	0.152308568	0.878943568	0.994159004
ENSG00000059758	19.59732316	0.059230125	0.469000128	0.126290211	0.899502204	0.994159004
ENSG00000114209	24.61197722	0.058960321	0.450014974	0.131018577	0.895760612	0.994159004
ENSG00000100592	3.458949665	0.058556737	0.391638623	0.149517268	0.881145484	0.994159004
ENSG00000105879	10.71923661	0.057977574	0.465111588	0.124653041	0.900798235	0.994159004
ENSG00000123124	10.381586	0.057942679	0.466446621	0.124221458	0.901139933	0.994159004
ENSG00000147548	25.67928955	0.057861642	0.449649514	0.128681652	0.897609554	0.994159004
ENSG00000237289	9.948999493	0.057465364	0.463100856	0.124088226	0.90124542	0.994159004
ENSG00000028528	12.79977742	0.057437819	0.463080495	0.124034201	0.901288196	0.994159004
ENSG00000158195	3.934532326	0.057170437	0.405558815	0.140967067	0.887895959	0.994159004
ENSG00000078328	93.73765987	0.056591954	0.359373431	0.15747395	0.874871337	0.994159004
ENSG00000213639	45.82289341	0.056316603	0.432574812	0.13018928	0.896416676	0.994159004
ENSG00000183337	10.70639516	0.056288471	0.464636527	0.12114517	0.903576052	0.994159004
ENSG00000145819	3.489104365	0.055118501	0.385802045	0.142867311	0.886394976	0.994159004
ENSG00000112245	35.8151341	0.055045205	0.426319027	0.129117402	0.897264752	0.994159004
ENSG00000141068	3.874222926	0.054840111	0.395109344	0.138797303	0.889610325	0.994159004
ENSG00000116514	3.951845568	0.054538046	0.405721066	0.134422515	0.893068479	0.994159004
ENSG00000108852	3.951845568	0.054538046	0.405721066	0.134422515	0.893068479	0.994159004
ENSG00000083642	7.168951673	0.054351958	0.451465305	0.120390111	0.904174125	0.994159004
ENSG00000114861	48.375786	0.054324955	0.405004509	0.134134199	0.893296457	0.994159004
ENSG00000171823	3.908849409	0.052940203	0.403795607	0.131106437	0.895691109	0.994159004
ENSG00000105323	3.908849409	0.052940203	0.403795607	0.131106437	0.895691109	0.994159004
ENSG00000169714	233.0239163	0.05283479	0.290676941	0.181764643	0.855767433	0.994159004
ENSG00000181690	3.939004109	0.052721969	0.40559241	0.129987563	0.896576266	0.994159004
ENSG00000163728	36.44354128	0.052222684	0.434234235	0.120263858	0.904274133	0.994159004
ENSG00000214517	7.74336811	0.052075328	0.447565552	0.116352404	0.907373255	0.994159004
ENSG00000182473	4.457582929	0.051396708	0.414589794	0.123970027	0.901339007	0.994159004
ENSG00000101558	49.29289872	0.051312268	0.40232245	0.127540155	0.898512893	0.994159004
ENSG00000170946	0.721898004	0.050466514	0.219220387	0.230209034	0.817929342	0.994159004
ENSG00000103540	0.721898004	0.050466514	0.219220387	0.230209034	0.817929342	0.994159004
ENSG00000101654	0.721898004	0.050466514	0.219220387	0.230209034	0.817929342	0.994159004
ENSG00000167615	0.721898004	0.050466514	0.219220387	0.230209034	0.817929342	0.994159004
ENSG00000143919	0.721898004	0.050466514	0.219220387	0.230209034	0.817929342	0.994159004
ENSG00000153253	0.721898004	0.050466514	0.219220387	0.230209034	0.817929342	0.994159004
ENSG00000124214	0.721898004	0.050466514	0.219220387	0.230209034	0.817929342	0.994159004
ENSG00000075624	0.721898004	0.050466514	0.219220387	0.230209034	0.817929342	0.994159004
ENSG00000122548	0.721898004	0.050466514	0.219220387	0.230209034	0.817929342	0.994159004
ENSG00000224595	0.721898004	0.050466514	0.219220387	0.230209034	0.817929342	0.994159004
ENSG00000064419	0.721898004	0.050466514	0.219220387	0.230209034	0.817929342	0.994159004
ENSG00000106993	0.721898004	0.050466514	0.219220387	0.230209034	0.817929342	0.994159004
ENSG00000012174	0.721898004	0.050466514	0.219220387	0.230209034	0.817929342	0.994159004
ENSG00000141279	38.21930421	0.049610826	0.421343463	0.117744382	0.9062702	0.994159004
ENSG00000165985	25.78764079	0.049194744	0.451238174	0.109021681	0.913185294	0.994159004
ENSG00000196504	9.520884774	0.048279081	0.449195663	0.107478957	0.914409019	0.994159004
ENSG00000144893	8.686163756	0.047871276	0.458120905	0.104494852	0.916776654	0.994159004
ENSG00000080845	4.462054711	0.047535894	0.415647627	0.114365851	0.908947784	0.994159004
ENSG00000157193	0.739211245	0.047247859	0.221074755	0.213718924	0.830766253	0.994159004
ENSG00000225446	0.739211245	0.047247859	0.221074755	0.213718924	0.830766253	0.994159004
ENSG00000154511	0.739211245	0.047247859	0.221074755	0.213718924	0.830766253	0.994159004
ENSG00000143093	0.739211245	0.047247859	0.221074755	0.213718924	0.830766253	0.994159004
ENSG00000174514	0.739211245	0.047247859	0.221074755	0.213718924	0.830766253	0.994159004
ENSG00000148498	0.739211245	0.047247859	0.221074755	0.213718924	0.830766253	0.994159004
ENSG00000110315	0.739211245	0.047247859	0.221074755	0.213718924	0.830766253	0.994159004
ENSG00000033030	0.739211245	0.047247859	0.221074755	0.213718924	0.830766253	0.994159004
ENSG00000180340	0.739211245	0.047247859	0.221074755	0.213718924	0.830766253	0.994159004
ENSG00000141582	0.739211245	0.047247859	0.221074755	0.213718924	0.830766253	0.994159004
ENSG00000072071	0.739211245	0.047247859	0.221074755	0.213718924	0.830766253	0.994159004
ENSG00000198108	0.739211245	0.047247859	0.221074755	0.213718924	0.830766253	0.994159004
ENSG00000204965	0.739211245	0.047247859	0.221074755	0.213718924	0.830766253	0.994159004
ENSG00000081842	0.739211245	0.047247859	0.221074755	0.213718924	0.830766253	0.994159004
ENSG00000145864	0.739211245	0.047247859	0.221074755	0.213718924	0.830766253	0.994159004
ENSG00000054118	15.44128723	0.046473964	0.467901268	0.099324297	0.920880788	0.994159004
ENSG00000171316	3.986472051	0.046265883	0.397700029	0.116333617	0.907388144	0.994159004
ENSG00000198668	179.4560441	0.045690728	0.338454657	0.134998076	0.892613396	0.994159004
ENSG00000166233	110.8289814	0.045596088	0.338451942	0.134719535	0.892833627	0.994159004
ENSG00000137478	0.734739462	0.045521749	0.205388053	0.221637765	0.824595882	0.994159004
ENSG00000110395	0.734739462	0.045521749	0.205388053	0.221637765	0.824595882	0.994159004
ENSG00000006831	0.734739462	0.045521749	0.205388053	0.221637765	0.824595882	0.994159004
ENSG00000216285	0.734739462	0.045521749	0.205388053	0.221637765	0.824595882	0.994159004
ENSG00000151332	0.734739462	0.045521749	0.205388053	0.221637765	0.824595882	0.994159004
ENSG00000158435	0.734739462	0.045521749	0.205388053	0.221637765	0.824595882	0.994159004
ENSG00000183654	0.734739462	0.045521749	0.205388053	0.221637765	0.824595882	0.994159004
ENSG00000135211	0.734739462	0.045521749	0.205388053	0.221637765	0.824595882	0.994159004
ENSG00000105948	0.734739462	0.045521749	0.205388053	0.221637765	0.824595882	0.994159004
ENSG00000253341	0.734739462	0.045521749	0.205388053	0.221637765	0.824595882	0.994159004
ENSG00000187866	0.734739462	0.045521749	0.205388053	0.221637765	0.824595882	0.994159004
ENSG00000067177	0.734739462	0.045521749	0.205388053	0.221637765	0.824595882	0.994159004
ENSG00000198846	8.64763938	0.045404894	0.460867804	0.098520429	0.921519051	0.994159004
ENSG00000095794	1.232107148	0.045392125	0.282381458	0.160747542	0.872292243	0.994159004
ENSG00000166407	1.232107148	0.045392125	0.282381458	0.160747542	0.872292243	0.994159004
ENSG00000100330	1.232107148	0.045392125	0.282381458	0.160747542	0.872292243	0.994159004
ENSG00000207955	1.232107148	0.045392125	0.282381458	0.160747542	0.872292243	0.994159004
ENSG00000230183	4.980633531	0.04516745	0.418887054	0.107827276	0.914132706	0.994159004
ENSG00000168807	4.924795914	0.045018796	0.425778666	0.105732859	0.915794309	0.994159004
ENSG00000120656	0.229002102	0.044282738	0.17006541	0.260386506	0.794565651	0.994159004
ENSG00000196182	0.229002102	0.044282738	0.17006541	0.260386506	0.794565651	0.994159004
ENSG00000090621	0.229002102	0.044282738	0.17006541	0.260386506	0.794565651	0.994159004
ENSG00000117400	0.229002102	0.044282738	0.17006541	0.260386506	0.794565651	0.994159004
ENSG00000142871	0.229002102	0.044282738	0.17006541	0.260386506	0.794565651	0.994159004
ENSG00000085433	0.229002102	0.044282738	0.17006541	0.260386506	0.794565651	0.994159004
ENSG00000117036	0.229002102	0.044282738	0.17006541	0.260386506	0.794565651	0.994159004
ENSG00000132681	0.229002102	0.044282738	0.17006541	0.260386506	0.794565651	0.994159004
ENSG00000183155	0.229002102	0.044282738	0.17006541	0.260386506	0.794565651	0.994159004
ENSG00000174606	0.229002102	0.044282738	0.17006541	0.260386506	0.794565651	0.994159004
ENSG00000162714	0.229002102	0.044282738	0.17006541	0.260386506	0.794565651	0.994159004
ENSG00000148484	0.229002102	0.044282738	0.17006541	0.260386506	0.794565651	0.994159004
ENSG00000165655	0.229002102	0.044282738	0.17006541	0.260386506	0.794565651	0.994159004
ENSG00000234743	0.229002102	0.044282738	0.17006541	0.260386506	0.794565651	0.994159004
ENSG00000107779	0.229002102	0.044282738	0.17006541	0.260386506	0.794565651	0.994159004
ENSG00000187164	0.229002102	0.044282738	0.17006541	0.260386506	0.794565651	0.994159004
ENSG00000177640	0.229002102	0.044282738	0.17006541	0.260386506	0.794565651	0.994159004
ENSG00000110328	0.229002102	0.044282738	0.17006541	0.260386506	0.794565651	0.994159004
ENSG00000244398	0.229002102	0.044282738	0.17006541	0.260386506	0.794565651	0.994159004
ENSG00000149182	0.229002102	0.044282738	0.17006541	0.260386506	0.794565651	0.994159004
ENSG00000198561	0.229002102	0.044282738	0.17006541	0.260386506	0.794565651	0.994159004
ENSG00000187240	0.229002102	0.044282738	0.17006541	0.260386506	0.794565651	0.994159004
ENSG00000172375	0.229002102	0.044282738	0.17006541	0.260386506	0.794565651	0.994159004
ENSG00000120645	0.229002102	0.044282738	0.17006541	0.260386506	0.794565651	0.994159004
ENSG00000123095	0.229002102	0.044282738	0.17006541	0.260386506	0.794565651	0.994159004
ENSG00000188906	0.229002102	0.044282738	0.17006541	0.260386506	0.794565651	0.994159004
ENSG00000123358	0.229002102	0.044282738	0.17006541	0.260386506	0.794565651	0.994159004
ENSG00000135390	0.229002102	0.044282738	0.17006541	0.260386506	0.794565651	0.994159004
ENSG00000135414	0.229002102	0.044282738	0.17006541	0.260386506	0.794565651	0.994159004
ENSG00000111058	0.229002102	0.044282738	0.17006541	0.260386506	0.794565651	0.994159004
ENSG00000049130	0.229002102	0.044282738	0.17006541	0.260386506	0.794565651	0.994159004
ENSG00000120833	0.229002102	0.044282738	0.17006541	0.260386506	0.794565651	0.994159004
ENSG00000136160	0.229002102	0.044282738	0.17006541	0.260386506	0.794565651	0.994159004
ENSG00000198604	0.229002102	0.044282738	0.17006541	0.260386506	0.794565651	0.994159004
ENSG00000134001	0.229002102	0.044282738	0.17006541	0.260386506	0.794565651	0.994159004
ENSG00000137802	0.229002102	0.044282738	0.17006541	0.260386506	0.794565651	0.994159004
ENSG00000171766	0.229002102	0.044282738	0.17006541	0.260386506	0.794565651	0.994159004
ENSG00000169856	0.229002102	0.044282738	0.17006541	0.260386506	0.794565651	0.994159004
ENSG00000173517	0.229002102	0.044282738	0.17006541	0.260386506	0.794565651	0.994159004
ENSG00000140526	0.229002102	0.044282738	0.17006541	0.260386506	0.794565651	0.994159004
ENSG00000103404	0.229002102	0.044282738	0.17006541	0.260386506	0.794565651	0.994159004
ENSG00000214617	0.229002102	0.044282738	0.17006541	0.260386506	0.794565651	0.994159004
ENSG00000129636	0.229002102	0.044282738	0.17006541	0.260386506	0.794565651	0.994159004
ENSG00000103460	0.229002102	0.044282738	0.17006541	0.260386506	0.794565651	0.994159004
ENSG00000271009	0.229002102	0.044282738	0.17006541	0.260386506	0.794565651	0.994159004
ENSG00000236457	0.229002102	0.044282738	0.17006541	0.260386506	0.794565651	0.994159004
ENSG00000007202	0.229002102	0.044282738	0.17006541	0.260386506	0.794565651	0.994159004
ENSG00000108582	0.229002102	0.044282738	0.17006541	0.260386506	0.794565651	0.994159004
ENSG00000087191	0.229002102	0.044282738	0.17006541	0.260386506	0.794565651	0.994159004
ENSG00000269378	0.229002102	0.044282738	0.17006541	0.260386506	0.794565651	0.994159004
ENSG00000011451	0.229002102	0.044282738	0.17006541	0.260386506	0.794565651	0.994159004
ENSG00000213985	0.229002102	0.044282738	0.17006541	0.260386506	0.794565651	0.994159004
ENSG00000231259	0.229002102	0.044282738	0.17006541	0.260386506	0.794565651	0.994159004
ENSG00000072182	0.229002102	0.044282738	0.17006541	0.260386506	0.794565651	0.994159004
ENSG00000115053	0.229002102	0.044282738	0.17006541	0.260386506	0.794565651	0.994159004
ENSG00000142327	0.229002102	0.044282738	0.17006541	0.260386506	0.794565651	0.994159004
ENSG00000125827	0.229002102	0.044282738	0.17006541	0.260386506	0.794565651	0.994159004
ENSG00000101132	0.229002102	0.044282738	0.17006541	0.260386506	0.794565651	0.994159004
ENSG00000131375	0.229002102	0.044282738	0.17006541	0.260386506	0.794565651	0.994159004
ENSG00000114650	0.229002102	0.044282738	0.17006541	0.260386506	0.794565651	0.994159004
ENSG00000114302	0.229002102	0.044282738	0.17006541	0.260386506	0.794565651	0.994159004
ENSG00000206527	0.229002102	0.044282738	0.17006541	0.260386506	0.794565651	0.994159004
ENSG00000070476	0.229002102	0.044282738	0.17006541	0.260386506	0.794565651	0.994159004
ENSG00000196455	0.229002102	0.044282738	0.17006541	0.260386506	0.794565651	0.994159004
ENSG00000181744	0.229002102	0.044282738	0.17006541	0.260386506	0.794565651	0.994159004
ENSG00000114744	0.229002102	0.044282738	0.17006541	0.260386506	0.794565651	0.994159004
ENSG00000085274	0.229002102	0.044282738	0.17006541	0.260386506	0.794565651	0.994159004
ENSG00000075420	0.229002102	0.044282738	0.17006541	0.260386506	0.794565651	0.994159004
ENSG00000187068	0.229002102	0.044282738	0.17006541	0.260386506	0.794565651	0.994159004
ENSG00000138795	0.229002102	0.044282738	0.17006541	0.260386506	0.794565651	0.994159004
ENSG00000168843	0.229002102	0.044282738	0.17006541	0.260386506	0.794565651	0.994159004
ENSG00000061455	0.229002102	0.044282738	0.17006541	0.260386506	0.794565651	0.994159004
ENSG00000242419	0.229002102	0.044282738	0.17006541	0.260386506	0.794565651	0.994159004
ENSG00000124493	0.229002102	0.044282738	0.17006541	0.260386506	0.794565651	0.994159004
ENSG00000171467	0.229002102	0.044282738	0.17006541	0.260386506	0.794565651	0.994159004
ENSG00000111799	0.229002102	0.044282738	0.17006541	0.260386506	0.794565651	0.994159004
ENSG00000135317	0.229002102	0.044282738	0.17006541	0.260386506	0.794565651	0.994159004
ENSG00000224849	0.229002102	0.044282738	0.17006541	0.260386506	0.794565651	0.994159004
ENSG00000132423	0.229002102	0.044282738	0.17006541	0.260386506	0.794565651	0.994159004
ENSG00000178409	0.229002102	0.044282738	0.17006541	0.260386506	0.794565651	0.994159004
ENSG00000198729	0.229002102	0.044282738	0.17006541	0.260386506	0.794565651	0.994159004
ENSG00000181472	0.229002102	0.044282738	0.17006541	0.260386506	0.794565651	0.994159004
ENSG00000112541	0.229002102	0.044282738	0.17006541	0.260386506	0.794565651	0.994159004
ENSG00000206509	0.229002102	0.044282738	0.17006541	0.260386506	0.794565651	0.994159004
ENSG00000153814	0.229002102	0.044282738	0.17006541	0.260386506	0.794565651	0.994159004
ENSG00000157240	0.229002102	0.044282738	0.17006541	0.260386506	0.794565651	0.994159004
ENSG00000146826	0.229002102	0.044282738	0.17006541	0.260386506	0.794565651	0.994159004
ENSG00000231167	0.229002102	0.044282738	0.17006541	0.260386506	0.794565651	0.994159004
ENSG00000155561	0.229002102	0.044282738	0.17006541	0.260386506	0.794565651	0.994159004
ENSG00000168490	0.229002102	0.044282738	0.17006541	0.260386506	0.794565651	0.994159004
ENSG00000168615	0.229002102	0.044282738	0.17006541	0.260386506	0.794565651	0.994159004
ENSG00000137571	0.229002102	0.044282738	0.17006541	0.260386506	0.794565651	0.994159004
ENSG00000156482	0.229002102	0.044282738	0.17006541	0.260386506	0.794565651	0.994159004
ENSG00000170881	0.229002102	0.044282738	0.17006541	0.260386506	0.794565651	0.994159004
ENSG00000235483	0.229002102	0.044282738	0.17006541	0.260386506	0.794565651	0.994159004
ENSG00000101871	0.229002102	0.044282738	0.17006541	0.260386506	0.794565651	0.994159004
ENSG00000067445	0.229002102	0.044282738	0.17006541	0.260386506	0.794565651	0.994159004
ENSG00000102078	0.229002102	0.044282738	0.17006541	0.260386506	0.794565651	0.994159004
ENSG00000142655	0.24184356	0.044282738	0.17006541	0.260386506	0.794565651	0.994159004
ENSG00000177606	0.24184356	0.044282738	0.17006541	0.260386506	0.794565651	0.994159004
ENSG00000184588	0.24184356	0.044282738	0.17006541	0.260386506	0.794565651	0.994159004
ENSG00000116704	0.24184356	0.044282738	0.17006541	0.260386506	0.794565651	0.994159004
ENSG00000134245	0.24184356	0.044282738	0.17006541	0.260386506	0.794565651	0.994159004
ENSG00000018625	0.24184356	0.044282738	0.17006541	0.260386506	0.794565651	0.994159004
ENSG00000122218	0.24184356	0.044282738	0.17006541	0.260386506	0.794565651	0.994159004
ENSG00000135829	0.24184356	0.044282738	0.17006541	0.260386506	0.794565651	0.994159004
ENSG00000119280	0.24184356	0.044282738	0.17006541	0.260386506	0.794565651	0.994159004
ENSG00000077585	0.24184356	0.044282738	0.17006541	0.260386506	0.794565651	0.994159004
ENSG00000229097	0.24184356	0.044282738	0.17006541	0.260386506	0.794565651	0.994159004
ENSG00000156110	0.24184356	0.044282738	0.17006541	0.260386506	0.794565651	0.994159004
ENSG00000198060	0.24184356	0.044282738	0.17006541	0.260386506	0.794565651	0.994159004
ENSG00000231025	0.24184356	0.044282738	0.17006541	0.260386506	0.794565651	0.994159004
ENSG00000171160	0.24184356	0.044282738	0.17006541	0.260386506	0.794565651	0.994159004
ENSG00000148840	0.24184356	0.044282738	0.17006541	0.260386506	0.794565651	0.994159004
ENSG00000175470	0.24184356	0.044282738	0.17006541	0.260386506	0.794565651	0.994159004
ENSG00000166444	0.24184356	0.044282738	0.17006541	0.260386506	0.794565651	0.994159004
ENSG00000011405	0.24184356	0.044282738	0.17006541	0.260386506	0.794565651	0.994159004
ENSG00000166900	0.24184356	0.044282738	0.17006541	0.260386506	0.794565651	0.994159004
ENSG00000184743	0.24184356	0.044282738	0.17006541	0.260386506	0.794565651	0.994159004
ENSG00000173457	0.24184356	0.044282738	0.17006541	0.260386506	0.794565651	0.994159004
ENSG00000175505	0.24184356	0.044282738	0.17006541	0.260386506	0.794565651	0.994159004
ENSG00000110697	0.24184356	0.044282738	0.17006541	0.260386506	0.794565651	0.994159004
ENSG00000149273	0.24184356	0.044282738	0.17006541	0.260386506	0.794565651	0.994159004
ENSG00000151376	0.24184356	0.044282738	0.17006541	0.260386506	0.794565651	0.994159004
ENSG00000137693	0.24184356	0.044282738	0.17006541	0.260386506	0.794565651	0.994159004
ENSG00000109906	0.24184356	0.044282738	0.17006541	0.260386506	0.794565651	0.994159004
ENSG00000166532	0.24184356	0.044282738	0.17006541	0.260386506	0.794565651	0.994159004
ENSG00000015153	0.24184356	0.044282738	0.17006541	0.260386506	0.794565651	0.994159004
ENSG00000174233	0.24184356	0.044282738	0.17006541	0.260386506	0.794565651	0.994159004
ENSG00000167550	0.24184356	0.044282738	0.17006541	0.260386506	0.794565651	0.994159004
ENSG00000066084	0.24184356	0.044282738	0.17006541	0.260386506	0.794565651	0.994159004
ENSG00000185482	0.24184356	0.044282738	0.17006541	0.260386506	0.794565651	0.994159004
ENSG00000199179	0.24184356	0.044282738	0.17006541	0.260386506	0.794565651	0.994159004
ENSG00000171310	0.24184356	0.044282738	0.17006541	0.260386506	0.794565651	0.994159004
ENSG00000172766	0.24184356	0.044282738	0.17006541	0.260386506	0.794565651	0.994159004
ENSG00000102471	0.24184356	0.044282738	0.17006541	0.260386506	0.794565651	0.994159004
ENSG00000157306	0.24184356	0.044282738	0.17006541	0.260386506	0.794565651	0.994159004
ENSG00000257179	0.24184356	0.044282738	0.17006541	0.260386506	0.794565651	0.994159004
ENSG00000100528	0.24184356	0.044282738	0.17006541	0.260386506	0.794565651	0.994159004
ENSG00000126777	0.24184356	0.044282738	0.17006541	0.260386506	0.794565651	0.994159004
ENSG00000197555	0.24184356	0.044282738	0.17006541	0.260386506	0.794565651	0.994159004
ENSG00000196405	0.24184356	0.044282738	0.17006541	0.260386506	0.794565651	0.994159004
ENSG00000140157	0.24184356	0.044282738	0.17006541	0.260386506	0.794565651	0.994159004
ENSG00000103197	0.24184356	0.044282738	0.17006541	0.260386506	0.794565651	0.994159004
ENSG00000186260	0.24184356	0.044282738	0.17006541	0.260386506	0.794565651	0.994159004
ENSG00000167371	0.24184356	0.044282738	0.17006541	0.260386506	0.794565651	0.994159004
ENSG00000156873	0.24184356	0.044282738	0.17006541	0.260386506	0.794565651	0.994159004
ENSG00000103064	0.24184356	0.044282738	0.17006541	0.260386506	0.794565651	0.994159004
ENSG00000141076	0.24184356	0.044282738	0.17006541	0.260386506	0.794565651	0.994159004
ENSG00000140945	0.24184356	0.044282738	0.17006541	0.260386506	0.794565651	0.994159004
ENSG00000109061	0.24184356	0.044282738	0.17006541	0.260386506	0.794565651	0.994159004
ENSG00000183405	0.24184356	0.044282738	0.17006541	0.260386506	0.794565651	0.994159004
ENSG00000131242	0.24184356	0.044282738	0.17006541	0.260386506	0.794565651	0.994159004
ENSG00000235300	0.24184356	0.044282738	0.17006541	0.260386506	0.794565651	0.994159004
ENSG00000121068	0.24184356	0.044282738	0.17006541	0.260386506	0.794565651	0.994159004
ENSG00000108506	0.24184356	0.044282738	0.17006541	0.260386506	0.794565651	0.994159004
ENSG00000263053	0.24184356	0.044282738	0.17006541	0.260386506	0.794565651	0.994159004
ENSG00000169750	0.24184356	0.044282738	0.17006541	0.260386506	0.794565651	0.994159004
ENSG00000101557	0.24184356	0.044282738	0.17006541	0.260386506	0.794565651	0.994159004
ENSG00000134758	0.24184356	0.044282738	0.17006541	0.260386506	0.794565651	0.994159004
ENSG00000130477	0.24184356	0.044282738	0.17006541	0.260386506	0.794565651	0.994159004
ENSG00000105176	0.24184356	0.044282738	0.17006541	0.260386506	0.794565651	0.994159004
ENSG00000105221	0.24184356	0.044282738	0.17006541	0.260386506	0.794565651	0.994159004
ENSG00000171853	0.24184356	0.044282738	0.17006541	0.260386506	0.794565651	0.994159004
ENSG00000151693	0.24184356	0.044282738	0.17006541	0.260386506	0.794565651	0.994159004
ENSG00000239899	0.24184356	0.044282738	0.17006541	0.260386506	0.794565651	0.994159004
ENSG00000118965	0.24184356	0.044282738	0.17006541	0.260386506	0.794565651	0.994159004
ENSG00000143970	0.24184356	0.044282738	0.17006541	0.260386506	0.794565651	0.994159004
ENSG00000171132	0.24184356	0.044282738	0.17006541	0.260386506	0.794565651	0.994159004
ENSG00000143977	0.24184356	0.044282738	0.17006541	0.260386506	0.794565651	0.994159004
ENSG00000075292	0.24184356	0.044282738	0.17006541	0.260386506	0.794565651	0.994159004
ENSG00000187627	0.24184356	0.044282738	0.17006541	0.260386506	0.794565651	0.994159004
ENSG00000115652	0.24184356	0.044282738	0.17006541	0.260386506	0.794565651	0.994159004
ENSG00000183091	0.24184356	0.044282738	0.17006541	0.260386506	0.794565651	0.994159004
ENSG00000144320	0.24184356	0.044282738	0.17006541	0.260386506	0.794565651	0.994159004
ENSG00000180228	0.24184356	0.044282738	0.17006541	0.260386506	0.794565651	0.994159004
ENSG00000127824	0.24184356	0.044282738	0.17006541	0.260386506	0.794565651	0.994159004
ENSG00000088854	0.24184356	0.044282738	0.17006541	0.260386506	0.794565651	0.994159004
ENSG00000020256	0.24184356	0.044282738	0.17006541	0.260386506	0.794565651	0.994159004
ENSG00000154654	0.24184356	0.044282738	0.17006541	0.260386506	0.794565651	0.994159004
ENSG00000142149	0.24184356	0.044282738	0.17006541	0.260386506	0.794565651	0.994159004
ENSG00000100219	0.24184356	0.044282738	0.17006541	0.260386506	0.794565651	0.994159004
ENSG00000056487	0.24184356	0.044282738	0.17006541	0.260386506	0.794565651	0.994159004
ENSG00000134115	0.24184356	0.044282738	0.17006541	0.260386506	0.794565651	0.994159004
ENSG00000132967	0.24184356	0.044282738	0.17006541	0.260386506	0.794565651	0.994159004
ENSG00000174738	0.24184356	0.044282738	0.17006541	0.260386506	0.794565651	0.994159004
ENSG00000228214	0.24184356	0.044282738	0.17006541	0.260386506	0.794565651	0.994159004
ENSG00000144644	0.24184356	0.044282738	0.17006541	0.260386506	0.794565651	0.994159004
ENSG00000162244	0.24184356	0.044282738	0.17006541	0.260386506	0.794565651	0.994159004
ENSG00000114841	0.24184356	0.044282738	0.17006541	0.260386506	0.794565651	0.994159004
ENSG00000244153	0.24184356	0.044282738	0.17006541	0.260386506	0.794565651	0.994159004
ENSG00000198919	0.24184356	0.044282738	0.17006541	0.260386506	0.794565651	0.994159004
ENSG00000163617	0.24184356	0.044282738	0.17006541	0.260386506	0.794565651	0.994159004
ENSG00000241560	0.24184356	0.044282738	0.17006541	0.260386506	0.794565651	0.994159004
ENSG00000163785	0.24184356	0.044282738	0.17006541	0.260386506	0.794565651	0.994159004
ENSG00000114125	0.24184356	0.044282738	0.17006541	0.260386506	0.794565651	0.994159004
ENSG00000233597	0.24184356	0.044282738	0.17006541	0.260386506	0.794565651	0.994159004
ENSG00000181467	0.24184356	0.044282738	0.17006541	0.260386506	0.794565651	0.994159004
ENSG00000207732	0.24184356	0.044282738	0.17006541	0.260386506	0.794565651	0.994159004
ENSG00000145242	0.24184356	0.044282738	0.17006541	0.260386506	0.794565651	0.994159004
ENSG00000163104	0.24184356	0.044282738	0.17006541	0.260386506	0.794565651	0.994159004
ENSG00000138785	0.24184356	0.044282738	0.17006541	0.260386506	0.794565651	0.994159004
ENSG00000225094	0.24184356	0.044282738	0.17006541	0.260386506	0.794565651	0.994159004
ENSG00000138741	0.24184356	0.044282738	0.17006541	0.260386506	0.794565651	0.994159004
ENSG00000145431	0.24184356	0.044282738	0.17006541	0.260386506	0.794565651	0.994159004
ENSG00000171497	0.24184356	0.044282738	0.17006541	0.260386506	0.794565651	0.994159004
ENSG00000151729	0.24184356	0.044282738	0.17006541	0.260386506	0.794565651	0.994159004
ENSG00000016082	0.24184356	0.044282738	0.17006541	0.260386506	0.794565651	0.994159004
ENSG00000248708	0.24184356	0.044282738	0.17006541	0.260386506	0.794565651	0.994159004
ENSG00000158987	0.24184356	0.044282738	0.17006541	0.260386506	0.794565651	0.994159004
ENSG00000113013	0.24184356	0.044282738	0.17006541	0.260386506	0.794565651	0.994159004
ENSG00000197226	0.24184356	0.044282738	0.17006541	0.260386506	0.794565651	0.994159004
ENSG00000112137	0.24184356	0.044282738	0.17006541	0.260386506	0.794565651	0.994159004
ENSG00000137414	0.24184356	0.044282738	0.17006541	0.260386506	0.794565651	0.994159004
ENSG00000083097	0.24184356	0.044282738	0.17006541	0.260386506	0.794565651	0.994159004
ENSG00000146278	0.24184356	0.044282738	0.17006541	0.260386506	0.794565651	0.994159004
ENSG00000085382	0.24184356	0.044282738	0.17006541	0.260386506	0.794565651	0.994159004
ENSG00000164494	0.24184356	0.044282738	0.17006541	0.260386506	0.794565651	0.994159004
ENSG00000025156	0.24184356	0.044282738	0.17006541	0.260386506	0.794565651	0.994159004
ENSG00000171408	0.24184356	0.044282738	0.17006541	0.260386506	0.794565651	0.994159004
ENSG00000111961	0.24184356	0.044282738	0.17006541	0.260386506	0.794565651	0.994159004
ENSG00000137403	0.24184356	0.044282738	0.17006541	0.260386506	0.794565651	0.994159004
ENSG00000231945	0.24184356	0.044282738	0.17006541	0.260386506	0.794565651	0.994159004
ENSG00000164651	0.24184356	0.044282738	0.17006541	0.260386506	0.794565651	0.994159004
ENSG00000122515	0.24184356	0.044282738	0.17006541	0.260386506	0.794565651	0.994159004
ENSG00000197343	0.24184356	0.044282738	0.17006541	0.260386506	0.794565651	0.994159004
ENSG00000013374	0.24184356	0.044282738	0.17006541	0.260386506	0.794565651	0.994159004
ENSG00000184863	0.24184356	0.044282738	0.17006541	0.260386506	0.794565651	0.994159004
ENSG00000105993	0.24184356	0.044282738	0.17006541	0.260386506	0.794565651	0.994159004
ENSG00000008853	0.24184356	0.044282738	0.17006541	0.260386506	0.794565651	0.994159004
ENSG00000121039	0.24184356	0.044282738	0.17006541	0.260386506	0.794565651	0.994159004
ENSG00000253677	0.24184356	0.044282738	0.17006541	0.260386506	0.794565651	0.994159004
ENSG00000147650	0.24184356	0.044282738	0.17006541	0.260386506	0.794565651	0.994159004
ENSG00000154330	0.24184356	0.044282738	0.17006541	0.260386506	0.794565651	0.994159004
ENSG00000207935	0.24184356	0.044282738	0.17006541	0.260386506	0.794565651	0.994159004
ENSG00000130635	0.24184356	0.044282738	0.17006541	0.260386506	0.794565651	0.994159004
ENSG00000102098	0.24184356	0.044282738	0.17006541	0.260386506	0.794565651	0.994159004
ENSG00000184388	0.24184356	0.044282738	0.17006541	0.260386506	0.794565651	0.994159004
ENSG00000102144	0.24184356	0.044282738	0.17006541	0.260386506	0.794565651	0.994159004
ENSG00000146197	1.214793906	0.043284122	0.26645793	0.162442611	0.870957318	0.994159004
ENSG00000215105	1.214793906	0.043284122	0.26645793	0.162442611	0.870957318	0.994159004
ENSG00000143507	1.219265689	0.043049365	0.28157544	0.152887499	0.878486995	0.994159004
ENSG00000168056	1.219265689	0.043049365	0.28157544	0.152887499	0.878486995	0.994159004
ENSG00000140326	1.219265689	0.043049365	0.28157544	0.152887499	0.878486995	0.994159004
ENSG00000073969	1.219265689	0.043049365	0.28157544	0.152887499	0.878486995	0.994159004
ENSG00000188582	1.219265689	0.043049365	0.28157544	0.152887499	0.878486995	0.994159004
ENSG00000218586	1.219265689	0.043049365	0.28157544	0.152887499	0.878486995	0.994159004
ENSG00000213516	0.752052704	0.042650592	0.207189302	0.205853253	0.836905542	0.994159004
ENSG00000231448	0.752052704	0.042650592	0.207189302	0.205853253	0.836905542	0.994159004
ENSG00000162630	0.752052704	0.042650592	0.207189302	0.205853253	0.836905542	0.994159004
ENSG00000123836	0.752052704	0.042650592	0.207189302	0.205853253	0.836905542	0.994159004
ENSG00000076043	0.752052704	0.042650592	0.207189302	0.205853253	0.836905542	0.994159004
ENSG00000167005	0.752052704	0.042650592	0.207189302	0.205853253	0.836905542	0.994159004
ENSG00000102898	0.752052704	0.042650592	0.207189302	0.205853253	0.836905542	0.994159004
ENSG00000260682	0.752052704	0.042650592	0.207189302	0.205853253	0.836905542	0.994159004
ENSG00000062716	0.752052704	0.042650592	0.207189302	0.205853253	0.836905542	0.994159004
ENSG00000174521	0.752052704	0.042650592	0.207189302	0.205853253	0.836905542	0.994159004
ENSG00000115289	0.752052704	0.042650592	0.207189302	0.205853253	0.836905542	0.994159004
ENSG00000206538	0.752052704	0.042650592	0.207189302	0.205853253	0.836905542	0.994159004
ENSG00000169251	0.752052704	0.042650592	0.207189302	0.205853253	0.836905542	0.994159004
ENSG00000124733	0.752052704	0.042650592	0.207189302	0.205853253	0.836905542	0.994159004
ENSG00000136938	0.752052704	0.042650592	0.207189302	0.205853253	0.836905542	0.994159004
ENSG00000236668	0.752052704	0.042650592	0.207189302	0.205853253	0.836905542	0.994159004
ENSG00000020129	67.26731247	0.042187996	0.379992717	0.111023171	0.911597973	0.994159004
ENSG00000062282	1.244948606	0.041740999	0.266426094	0.156670084	0.875504865	0.994159004
ENSG00000111783	1.244948606	0.041740999	0.266426094	0.156670084	0.875504865	0.994159004
ENSG00000108298	1.244948606	0.041740999	0.266426094	0.156670084	0.875504865	0.994159004
ENSG00000196141	1.244948606	0.041740999	0.266426094	0.156670084	0.875504865	0.994159004
ENSG00000185697	1.244948606	0.041740999	0.266426094	0.156670084	0.875504865	0.994159004
ENSG00000070444	4.423530336	0.041631631	0.41343794	0.100696205	0.919791624	0.994159004
ENSG00000119048	102.209076	0.04151703	0.350564999	0.118428908	0.905727822	0.994159004
ENSG00000116793	0.709056545	0.041299953	0.202694282	0.203754897	0.83854504	0.994159004
ENSG00000229644	0.709056545	0.041299953	0.202694282	0.203754897	0.83854504	0.994159004
ENSG00000092020	0.709056545	0.041299953	0.202694282	0.203754897	0.83854504	0.994159004
ENSG00000119698	0.709056545	0.041299953	0.202694282	0.203754897	0.83854504	0.994159004
ENSG00000169410	0.709056545	0.041299953	0.202694282	0.203754897	0.83854504	0.994159004
ENSG00000167522	0.709056545	0.041299953	0.202694282	0.203754897	0.83854504	0.994159004
ENSG00000074695	0.709056545	0.041299953	0.202694282	0.203754897	0.83854504	0.994159004
ENSG00000005007	0.709056545	0.041299953	0.202694282	0.203754897	0.83854504	0.994159004
ENSG00000063978	0.709056545	0.041299953	0.202694282	0.203754897	0.83854504	0.994159004
ENSG00000079277	4.899112997	0.041242903	0.424606691	0.097132015	0.922621557	0.994159004
ENSG00000134954	1.201952448	0.041129459	0.265612747	0.154847459	0.876941576	0.994159004
ENSG00000213683	1.201952448	0.041129459	0.265612747	0.154847459	0.876941576	0.994159004
ENSG00000070018	43.93161842	0.040731566	0.409916778	0.099365453	0.920848112	0.994159004
ENSG00000118058	21.80059485	0.040139627	0.459852232	0.087288099	0.930442513	0.994159004
ENSG00000180592	16.04643226	0.039815807	0.466959836	0.085266021	0.932049905	0.994159004
ENSG00000156599	12.69139411	0.039275601	0.468532501	0.083826843	0.933194105	0.994159004
ENSG00000183723	1.72500305	0.039212825	0.315763508	0.124184156	0.901169467	0.994159004
ENSG00000113763	1.72500305	0.039212825	0.315763508	0.124184156	0.901169467	0.994159004
ENSG00000068796	16.6811581	0.039140086	0.468102753	0.083614304	0.933363094	0.994159004
ENSG00000181827	16.0335908	0.038685193	0.467079551	0.082823563	0.933991833	0.994159004
ENSG00000123349	0.726369787	0.038438831	0.204551355	0.187917752	0.850941127	0.994159004
ENSG00000130749	0.726369787	0.038438831	0.204551355	0.187917752	0.850941127	0.994159004
ENSG00000147251	0.726369787	0.038438831	0.204551355	0.187917752	0.850941127	0.994159004
ENSG00000151718	1.712161591	0.037716797	0.317745551	0.118701259	0.905512039	0.994159004
ENSG00000149532	8.077694726	0.037642966	0.454017749	0.08291078	0.933922482	0.994159004
ENSG00000171862	329.3782277	0.037545761	0.284408018	0.13201372	0.89497344	0.994159004
ENSG00000125703	1.707689808	0.037412592	0.298096279	0.125505061	0.900123719	0.994159004
ENSG00000165898	1.249420389	0.037238774	0.268577259	0.138651999	0.889725151	0.994159004
ENSG00000128654	1.249420389	0.037238774	0.268577259	0.138651999	0.889725151	0.994159004
ENSG00000164506	1.249420389	0.037238774	0.268577259	0.138651999	0.889725151	0.994159004
ENSG00000177463	12.38389819	0.03688385	0.468666044	0.078699642	0.93727153	0.994159004
ENSG00000106278	5.331699499	0.036600092	0.423156937	0.086492951	0.93107456	0.994159004
ENSG00000175224	1.742316291	0.036144035	0.316464691	0.114211904	0.909069816	0.994159004
ENSG00000161082	1.742316291	0.036144035	0.316464691	0.114211904	0.909069816	0.994159004
ENSG00000130449	17.14837108	0.036087541	0.466995021	0.077276072	0.938403925	0.994159004
ENSG00000164061	10.04033477	0.035380201	0.464943761	0.076095657	0.939342995	0.994159004
ENSG00000100234	1.20642423	0.035372274	0.263961741	0.134005308	0.893398377	0.994159004
ENSG00000102786	21.82685165	0.035230002	0.458924525	0.07676644	0.938809349	0.994159004
ENSG00000135316	160.1295073	0.035156294	0.316045256	0.111238162	0.91142749	0.994159004
ENSG00000019144	1.23657893	0.035089884	0.267759961	0.131049781	0.895735927	0.994159004
ENSG00000159579	1.23657893	0.035089884	0.267759961	0.131049781	0.895735927	0.994159004
ENSG00000101134	1.23657893	0.035089884	0.267759961	0.131049781	0.895735927	0.994159004
ENSG00000163320	1.23657893	0.035089884	0.267759961	0.131049781	0.895735927	0.994159004
ENSG00000112182	1.23657893	0.035089884	0.267759961	0.131049781	0.895735927	0.994159004
ENSG00000124942	1.699320133	0.034826868	0.314665305	0.110679087	0.911870831	0.994159004
ENSG00000188517	1.699320133	0.034826868	0.314665305	0.110679087	0.911870831	0.994159004
ENSG00000130054	1.699320133	0.034826868	0.314665305	0.110679087	0.911870831	0.994159004
ENSG00000060709	1.729474833	0.034611003	0.318458944	0.10868278	0.913454101	0.994159004
ENSG00000113282	1.729474833	0.034611003	0.318458944	0.10868278	0.913454101	0.994159004
ENSG00000127947	1.729474833	0.034611003	0.318458944	0.10868278	0.913454101	0.994159004
ENSG00000092964	1.729474833	0.034611003	0.318458944	0.10868278	0.913454101	0.994159004
ENSG00000170873	1.729474833	0.034611003	0.318458944	0.10868278	0.913454101	0.994159004
ENSG00000156860	10.05764801	0.033962626	0.465555747	0.072950717	0.941845335	0.994159004
ENSG00000171587	45.48403087	0.033894747	0.408525043	0.082968591	0.933876515	0.994159004
ENSG00000135503	1.262261848	0.033865586	0.251647456	0.134575513	0.892947503	0.994159004
ENSG00000077044	1.262261848	0.033865586	0.251647456	0.134575513	0.892947503	0.994159004
ENSG00000133627	1.262261848	0.033865586	0.251647456	0.134575513	0.892947503	0.994159004
ENSG00000122126	1.262261848	0.033865586	0.251647456	0.134575513	0.892947503	0.994159004
ENSG00000186063	1.189110989	0.033467805	0.246920647	0.135540729	0.892184364	0.994159004
ENSG00000067082	1.189110989	0.033467805	0.246920647	0.135540729	0.892184364	0.994159004
ENSG00000108654	666.3020662	0.033422394	0.25352931	0.131828522	0.895119927	0.994159004
ENSG00000131149	1.682006891	0.033413897	0.296932628	0.112530229	0.910403002	0.994159004
ENSG00000178458	1.682006891	0.033413897	0.296932628	0.112530229	0.910403002	0.994159004
ENSG00000108424	8.52759447	0.032986537	0.453628146	0.072717131	0.942031216	0.994159004
ENSG00000085224	25.69414997	0.032872126	0.452959551	0.07257188	0.942146804	0.994159004
ENSG00000144580	2.205057494	0.032686454	0.343022241	0.095289606	0.924084798	0.994159004
ENSG00000219438	2.205057494	0.032686454	0.343022241	0.095289606	0.924084798	0.994159004
ENSG00000108840	10.19110827	0.032682245	0.464640975	0.070338707	0.943924075	0.994159004
ENSG00000154380	34.70898871	0.032671896	0.428195939	0.076301274	0.939179412	0.994159004
ENSG00000145362	78.91791627	0.032168457	0.361734394	0.08892839	0.929138821	0.994159004
ENSG00000170234	1.716633374	0.031760575	0.315382294	0.100705004	0.919784639	0.994159004
ENSG00000007372	6.450951562	0.0317395	0.442777976	0.071682652	0.942854462	0.994159004
ENSG00000086015	2.235212194	0.031590001	0.342680289	0.092185055	0.926551011	0.994159004
ENSG00000164989	2.235212194	0.031590001	0.342680289	0.092185055	0.926551011	0.994159004
ENSG00000147162	296.086793	0.031564018	0.282043477	0.111911888	0.910893271	0.994159004
ENSG00000107862	9.526227733	0.031423924	0.46239096	0.067959642	0.945817761	0.994159004
ENSG00000168959	14.75344182	0.031414733	0.468285413	0.067084586	0.946514365	0.994159004
ENSG00000136280	5.962527442	0.03107159	0.438390713	0.070876478	0.943496064	0.994159004
ENSG00000128245	99.41565319	0.03106569	0.396299356	0.078389454	0.937518262	0.994159004
ENSG00000125966	5.889376584	0.031020657	0.439258571	0.070620494	0.943699799	0.994159004
ENSG00000112320	18.68736819	0.02973626	0.466735601	0.063711146	0.94920023	0.994159004
ENSG00000132128	2.248053652	0.029615841	0.324739611	0.091198731	0.927334683	0.994159004
ENSG00000177565	1.759629533	0.029036046	0.300292011	0.096692702	0.922970436	0.994159004
ENSG00000145349	1.759629533	0.029036046	0.300292011	0.096692702	0.922970436	0.994159004
ENSG00000165802	1.759629533	0.029036046	0.300292011	0.096692702	0.922970436	0.994159004
ENSG00000185630	146.5565912	0.028933098	0.323072993	0.089555915	0.928640118	0.994159004
ENSG00000147130	41.32889819	0.028728679	0.417979317	0.068732299	0.945202708	0.994159004
ENSG00000213300	1.223737472	0.028119279	0.249161108	0.11285581	0.910144871	0.994159004
ENSG00000168386	1.223737472	0.028119279	0.249161108	0.11285581	0.910144871	0.994159004
ENSG00000146006	65.24667927	0.027922457	0.388008081	0.071963596	0.942630879	0.994159004
ENSG00000108061	2.179374576	0.027663516	0.338219624	0.081791576	0.934812455	0.994159004
ENSG00000094975	2.680640154	0.027520089	0.343372858	0.080146373	0.936120841	0.994159004
ENSG00000113648	11.53633572	0.02721978	0.467858729	0.058179484	0.953605662	0.994159004
ENSG00000112701	1.669165433	0.027057306	0.277312126	0.097569863	0.922273856	0.994159004
ENSG00000128881	6.442581886	0.027049436	0.445034324	0.06078056	0.951533972	0.994159004
ENSG00000156304	6.442581886	0.027049436	0.445034324	0.06078056	0.951533972	0.994159004
ENSG00000119844	2.239683976	0.026860293	0.344036834	0.078073887	0.937769279	0.994159004
ENSG00000189108	2.239683976	0.026860293	0.344036834	0.078073887	0.937769279	0.994159004
ENSG00000135720	16.37843125	0.02595693	0.468207634	0.055438929	0.955788783	0.994159004
ENSG00000072415	2.196687818	0.025322578	0.341518388	0.07414704	0.940893386	0.994159004
ENSG00000004897	5.997153925	0.025227905	0.432632783	0.058312514	0.9534997	0.994159004
ENSG00000174473	2.226842518	0.024758035	0.343653852	0.072043526	0.942567269	0.994159004
ENSG00000086598	19.1160568	0.024683695	0.463716348	0.053230158	0.957548527	0.994159004
ENSG00000185737	15.87716567	0.024628044	0.467889854	0.052636415	0.958021602	0.994159004
ENSG00000164327	2.745421337	0.024602507	0.362063342	0.067950836	0.945824771	0.994159004
ENSG00000135837	7.380905749	0.024501624	0.452814261	0.054109655	0.9568478	0.994159004
ENSG00000225792	2.702425179	0.024460541	0.367658798	0.066530548	0.946955438	0.994159004
ENSG00000001629	2.702425179	0.024460541	0.367658798	0.066530548	0.946955438	0.994159004
ENSG00000127585	15.06783028	0.024375239	0.466792877	0.052218533	0.958354566	0.994159004
ENSG00000108599	7.454056608	0.024258483	0.450259689	0.053876647	0.957033442	0.994159004
ENSG00000225830	6.326434869	0.024196329	0.438274878	0.055208114	0.955972665	0.994159004
ENSG00000116698	98.82801417	0.024164136	0.351109119	0.068822297	0.945131069	0.994159004
ENSG00000075711	18.42102156	0.024132306	0.464324925	0.051972886	0.958550298	0.994159004
ENSG00000162702	55.01442171	0.023794474	0.391917834	0.060712915	0.951587846	0.994159004
ENSG00000148950	2.732579879	0.023462527	0.366911538	0.063946004	0.949013222	0.994159004
ENSG00000143190	3.17800784	0.022764441	0.37826185	0.060181699	0.952010921	0.994159004
ENSG00000071575	3.17800784	0.022764441	0.37826185	0.060181699	0.952010921	0.994159004
ENSG00000124160	3.17800784	0.022764441	0.37826185	0.060181699	0.952010921	0.994159004
ENSG00000233822	3.17800784	0.022764441	0.37826185	0.060181699	0.952010921	0.994159004
ENSG00000100442	11.14284748	0.022384223	0.467767346	0.047853326	0.961833137	0.994159004
ENSG00000120616	7.471369849	0.022188776	0.449982722	0.049310285	0.960672023	0.994159004
ENSG00000162298	2.68958372	0.02218376	0.365980552	0.060614586	0.951666157	0.994159004
ENSG00000071189	24.14560334	0.021998017	0.45102857	0.048773001	0.961100199	0.994159004
ENSG00000107036	2.214001059	0.021948674	0.339251143	0.06469742	0.948414917	0.994159004
ENSG00000141551	7.355222832	0.021509747	0.452815984	0.047502181	0.962112992	0.994159004
ENSG00000107771	2.65942902	0.021476261	0.355949116	0.0603352	0.951888668	0.994159004
ENSG00000170265	3.23831724	0.021154116	0.377884865	0.055980322	0.955357484	0.994159004
ENSG00000163946	7.415532232	0.020639624	0.453935205	0.045468217	0.963734108	0.994159004
ENSG00000007168	328.1789439	0.020566789	0.28266067	0.072761412	0.941995978	0.994159004
ENSG00000101958	2.183846359	0.020147646	0.322673934	0.062439645	0.950212724	0.994159004
ENSG00000143878	2.74989312	0.020022285	0.362915467	0.055170659	0.956002504	0.994159004
ENSG00000111875	2.74989312	0.020022285	0.362915467	0.055170659	0.956002504	0.994159004
ENSG00000071626	2.676742262	0.019391314	0.360561122	0.053780935	0.957109699	0.994159004
ENSG00000198399	2.676742262	0.019391314	0.360561122	0.053780935	0.957109699	0.994159004
ENSG00000101868	2.676742262	0.019391314	0.360561122	0.053780935	0.957109699	0.994159004
ENSG00000067369	8.915431073	0.019183044	0.45656064	0.042016421	0.966485608	0.994159004
ENSG00000155130	49.29935739	0.018846539	0.403026296	0.046762554	0.962702474	0.994159004
ENSG00000170471	63.84948003	0.018798303	0.379478861	0.049537153	0.960491229	0.994159004
ENSG00000105698	2.737051662	0.018219807	0.363990689	0.050055695	0.960078005	0.994159004
ENSG00000165209	358.5355293	0.017632883	0.305506225	0.057716935	0.953974104	0.994159004
ENSG00000104177	3.688216983	0.017621549	0.396454635	0.044447833	0.964547434	0.994159004
ENSG00000116871	22.44570931	0.017116643	0.456080509	0.037529872	0.970062522	0.994159004
ENSG00000214655	12.14595253	0.016986403	0.468688256	0.036242433	0.971089052	0.994159004
ENSG00000204130	3.169638164	0.016672442	0.381183647	0.043738608	0.965112764	0.994159004
ENSG00000075426	2.694055503	0.016665526	0.36094208	0.046172299	0.963172921	0.994159004
ENSG00000169967	2.694055503	0.016665526	0.36094208	0.046172299	0.963172921	0.994159004
ENSG00000151067	16.46946924	0.016496609	0.468626288	0.035202057	0.971918622	0.994159004
ENSG00000103342	42.6194358	0.016491333	0.423630413	0.038928587	0.968947325	0.994159004
ENSG00000141858	3.199792864	0.016415443	0.385445722	0.04258821	0.966029794	0.994159004
ENSG00000115234	3.199792864	0.016415443	0.385445722	0.04258821	0.966029794	0.994159004
ENSG00000133401	3.199792864	0.016415443	0.385445722	0.04258821	0.966029794	0.994159004
ENSG00000153266	4.193954344	0.01613663	0.403138943	0.040027466	0.968071229	0.994159004
ENSG00000114127	16.71275786	0.015479137	0.4660661	0.033212322	0.973505272	0.994159004
ENSG00000146535	3.705530225	0.015315742	0.399036387	0.038381818	0.969383258	0.994159004
ENSG00000165029	3.272943722	0.015260989	0.371944367	0.041030301	0.96727174	0.994159004
ENSG00000185774	2.663900803	0.015109515	0.341778135	0.044208547	0.964738169	0.994159004
ENSG00000164604	21.42586492	0.015003328	0.457043459	0.032826917	0.973812613	0.994159004
ENSG00000111596	109.3711206	0.014454893	0.343456784	0.042086497	0.966429744	0.994159004
ENSG00000117523	48.20013661	0.014405091	0.403419885	0.035707438	0.97151564	0.994159004
ENSG00000121741	50.53505376	0.014230697	0.399313665	0.03563789	0.971571095	0.994159004
ENSG00000138688	8.28517702	0.014141379	0.455225064	0.031064588	0.975218031	0.994159004
ENSG00000172995	37.94337599	0.013708837	0.428411467	0.03199923	0.974472665	0.994159004
ENSG00000058404	82.42514092	0.013472319	0.366491793	0.03676022	0.970676193	0.994159004
ENSG00000058866	2.754364903	0.013400019	0.346394453	0.038684277	0.96914211	0.994159004
ENSG00000251322	8.059201634	0.013339911	0.44101314	0.03024833	0.975869005	0.994159004
ENSG00000119950	4.527441854	0.013112252	0.184543279	0.07105245	0.943356012	0.994159004
ENSG00000119522	17.69854967	0.012756955	0.464583412	0.027458911	0.978093712	0.994159004
ENSG00000152601	158.6137579	0.012661197	0.314865375	0.040211462	0.967924539	0.994159004
ENSG00000135870	26.67933581	0.012297808	0.445453916	0.027607362	0.97797531	0.994159004
ENSG00000119801	13.62464023	0.012081837	0.468975887	0.02576217	0.979447036	0.994159004
ENSG00000186591	40.77566082	0.011781258	0.416100859	0.028313467	0.97741214	0.994159004
ENSG00000113758	16.83784845	0.011672955	0.466155286	0.025040915	0.980022328	0.994159004
ENSG00000136643	3.174109947	0.011652946	0.376842933	0.030922554	0.975331303	0.994159004
ENSG00000138095	3.752998166	0.011619164	0.394297667	0.029468001	0.97649134	0.994159004
ENSG00000168280	3.290256964	0.011180802	0.354639	0.031527278	0.974849038	0.994159004
ENSG00000087095	137.4487714	0.010216537	0.324474137	0.031486444	0.974881603	0.994159004
ENSG00000236814	3.783152866	0.01004933	0.382811158	0.026251404	0.979056816	0.994159004
ENSG00000165300	39.83948111	0.010015733	0.440252654	0.022749965	0.98184972	0.994159004
ENSG00000167548	33.68883564	0.009975293	0.432792042	0.023048698	0.981611428	0.994159004
ENSG00000078674	13.97123442	0.009802207	0.468942223	0.020902803	0.98332319	0.994159004
ENSG00000173611	4.14258851	0.009258339	0.406019675	0.022802686	0.981807666	0.994159004
ENSG00000137266	3.697160549	0.008931424	0.398943133	0.022387711	0.982138683	0.994159004
ENSG00000105835	4.20289791	0.008337003	0.411923639	0.020239194	0.983852562	0.994159004
ENSG00000145147	3.727315249	0.008172557	0.397790054	0.020544899	0.983608695	0.994159004
ENSG00000108231	9.378746166	0.007687782	0.463898577	0.016572119	0.986777968	0.994651456
ENSG00000172660	21.12731256	0.007631113	0.462522571	0.016498898	0.986836382	0.994651456
ENSG00000164620	4.708635271	0.007618878	0.419346445	0.018168458	0.985504466	0.994343071
ENSG00000078699	4.23305261	0.007569391	0.409762324	0.018472637	0.985261806	0.994343071
ENSG00000162928	4.635484412	0.006916144	0.415940868	0.01662771	0.986733618	0.994651456
ENSG00000056586	253.9770135	0.006384282	0.287972546	0.022169761	0.982312539	0.994159004
ENSG00000257103	15.65653324	0.005702379	0.468733318	0.012165507	0.990293569	0.996944188
ENSG00000048649	9.901796768	0.005493165	0.465010778	0.011812983	0.990574822	0.996944188
ENSG00000105866	21.59452555	0.004954431	0.46109808	0.010744853	0.991427013	0.99698604
ENSG00000110497	25.24004366	0.004836695	0.453478284	0.010665771	0.991490107	0.99698604
ENSG00000124193	58.36582718	0.00469773	0.388458384	0.012093264	0.990351206	0.996944188
ENSG00000118260	15.74699734	0.004517598	0.468861446	0.009635252	0.992312301	0.99698604
ENSG00000086200	15.94281803	0.004516421	0.468126016	0.009647873	0.99230223	0.99698604
ENSG00000137845	22.38654769	0.003985708	0.457380728	0.008714202	0.99304716	0.99698604
ENSG00000153944	98.69935197	0.003227102	0.358658774	0.008997694	0.992820976	0.99698604
ENSG00000108312	16.49602333	0.002659239	0.467229355	0.005691506	0.99545886	0.998462256
ENSG00000158458	4.194528234	0.002070076	0.409448627	0.005055765	0.9959661	0.998462256
ENSG00000068793	9.863272392	0.001480758	0.465551019	0.003180656	0.997462208	0.998885456
ENSG00000130985	6.187322978	0.001461826	0.436663174	0.00334772	0.997328911	0.998885456
ENSG00000183354	9.966577951	0.001454127	0.463739919	0.003135653	0.997498115	0.998885456
ENSG00000109111	5.638589458	0.000539617	0.433874443	0.001243718	0.999007657	0.999530749
ENSG00000237350	4.657269436	0.000512215	0.41904658	0.001222335	0.999024718	0.999530749
ENSG00000204060	5.163006797	0.000231816	0.429488008	0.00053975	0.999569342	0.999569342
ENSG00000133858	25.93565279	-0.000418644	0.447222021	-0.000936098	0.999253102	0.999530749
ENSG00000119866	146.3017055	-0.000537382	0.316808962	-0.001696232	0.998646603	0.999530749
ENSG00000100167	15.39018662	-0.001953867	0.468797392	-0.004167828	0.996674564	0.998885456
ENSG00000126705	5.6860574	-0.002271842	0.436805401	-0.005201038	0.995850191	0.998462256
ENSG00000082153	26.31035064	-0.002413198	0.463947619	-0.005201444	0.995849867	0.998462256
ENSG00000198830	13.51568304	-0.003543216	0.462718923	-0.007657383	0.993890352	0.997492408
ENSG00000116604	0.492895902	-0.003872867	0.174671507	-0.022172291	0.982310521	0.994159004
ENSG00000107566	0.492895902	-0.003872867	0.174671507	-0.022172291	0.982310521	0.994159004
ENSG00000125285	0.492895902	-0.003872867	0.174671507	-0.022172291	0.982310521	0.994159004
ENSG00000166477	0.492895902	-0.003872867	0.174671507	-0.022172291	0.982310521	0.994159004
ENSG00000108684	0.492895902	-0.003872867	0.174671507	-0.022172291	0.982310521	0.994159004
ENSG00000141141	0.492895902	-0.003872867	0.174671507	-0.022172291	0.982310521	0.994159004
ENSG00000183684	0.492895902	-0.003872867	0.174671507	-0.022172291	0.982310521	0.994159004
ENSG00000187531	0.492895902	-0.003872867	0.174671507	-0.022172291	0.982310521	0.994159004
ENSG00000141568	0.492895902	-0.003872867	0.174671507	-0.022172291	0.982310521	0.994159004
ENSG00000076928	0.492895902	-0.003872867	0.174671507	-0.022172291	0.982310521	0.994159004
ENSG00000143867	0.492895902	-0.003872867	0.174671507	-0.022172291	0.982310521	0.994159004
ENSG00000152518	0.492895902	-0.003872867	0.174671507	-0.022172291	0.982310521	0.994159004
ENSG00000176142	0.492895902	-0.003872867	0.174671507	-0.022172291	0.982310521	0.994159004
ENSG00000069020	0.492895902	-0.003872867	0.174671507	-0.022172291	0.982310521	0.994159004
ENSG00000146005	0.492895902	-0.003872867	0.174671507	-0.022172291	0.982310521	0.994159004
ENSG00000183779	0.492895902	-0.003872867	0.174671507	-0.022172291	0.982310521	0.994159004
ENSG00000099139	0.492895902	-0.003872867	0.174671507	-0.022172291	0.982310521	0.994159004
ENSG00000204131	0.492895902	-0.003872867	0.174671507	-0.022172291	0.982310521	0.994159004
ENSG00000077279	0.492895902	-0.003872867	0.174671507	-0.022172291	0.982310521	0.994159004
ENSG00000063601	0.492895902	-0.003872867	0.174671507	-0.022172291	0.982310521	0.994159004
ENSG00000105568	14.92986617	-0.003930563	0.455091893	-0.008636855	0.993108872	0.99698604
ENSG00000058804	0.510209144	-0.003974733	0.176733087	-0.022490036	0.98205706	0.994159004
ENSG00000227615	0.510209144	-0.003974733	0.176733087	-0.022490036	0.98205706	0.994159004
ENSG00000166266	0.510209144	-0.003974733	0.176733087	-0.022490036	0.98205706	0.994159004
ENSG00000186174	0.510209144	-0.003974733	0.176733087	-0.022490036	0.98205706	0.994159004
ENSG00000255247	0.510209144	-0.003974733	0.176733087	-0.022490036	0.98205706	0.994159004
ENSG00000177981	0.510209144	-0.003974733	0.176733087	-0.022490036	0.98205706	0.994159004
ENSG00000139318	0.510209144	-0.003974733	0.176733087	-0.022490036	0.98205706	0.994159004
ENSG00000100505	0.510209144	-0.003974733	0.176733087	-0.022490036	0.98205706	0.994159004
ENSG00000140044	0.510209144	-0.003974733	0.176733087	-0.022490036	0.98205706	0.994159004
ENSG00000174485	0.510209144	-0.003974733	0.176733087	-0.022490036	0.98205706	0.994159004
ENSG00000007237	0.510209144	-0.003974733	0.176733087	-0.022490036	0.98205706	0.994159004
ENSG00000174977	0.510209144	-0.003974733	0.176733087	-0.022490036	0.98205706	0.994159004
ENSG00000134278	0.510209144	-0.003974733	0.176733087	-0.022490036	0.98205706	0.994159004
ENSG00000141644	0.510209144	-0.003974733	0.176733087	-0.022490036	0.98205706	0.994159004
ENSG00000172216	0.510209144	-0.003974733	0.176733087	-0.022490036	0.98205706	0.994159004
ENSG00000157500	0.510209144	-0.003974733	0.176733087	-0.022490036	0.98205706	0.994159004
ENSG00000142731	0.510209144	-0.003974733	0.176733087	-0.022490036	0.98205706	0.994159004
ENSG00000164163	0.510209144	-0.003974733	0.176733087	-0.022490036	0.98205706	0.994159004
ENSG00000113161	0.510209144	-0.003974733	0.176733087	-0.022490036	0.98205706	0.994159004
ENSG00000124659	0.510209144	-0.003974733	0.176733087	-0.022490036	0.98205706	0.994159004
ENSG00000135334	0.510209144	-0.003974733	0.176733087	-0.022490036	0.98205706	0.994159004
ENSG00000164742	0.510209144	-0.003974733	0.176733087	-0.022490036	0.98205706	0.994159004
ENSG00000254377	0.510209144	-0.003974733	0.176733087	-0.022490036	0.98205706	0.994159004
ENSG00000137573	0.510209144	-0.003974733	0.176733087	-0.022490036	0.98205706	0.994159004
ENSG00000178031	0.510209144	-0.003974733	0.176733087	-0.022490036	0.98205706	0.994159004
ENSG00000148219	0.510209144	-0.003974733	0.176733087	-0.022490036	0.98205706	0.994159004
ENSG00000124479	0.510209144	-0.003974733	0.176733087	-0.022490036	0.98205706	0.994159004
ENSG00000005022	0.510209144	-0.003974733	0.176733087	-0.022490036	0.98205706	0.994159004
ENSG00000077721	0.510209144	-0.003974733	0.176733087	-0.022490036	0.98205706	0.994159004
ENSG00000156925	0.510209144	-0.003974733	0.176733087	-0.022490036	0.98205706	0.994159004
ENSG00000047188	11.834856	-0.004191701	0.468470735	-0.008947627	0.992860922	0.99698604
ENSG00000136960	0.985791805	-0.004393444	0.230215861	-0.019084021	0.984774079	0.994343071
ENSG00000185551	5.22778798	-0.004868347	0.427838548	-0.011378935	0.990921119	0.99698604
ENSG00000120948	58.53088721	-0.005618612	0.3862679	-0.014545894	0.988394465	0.9955848
ENSG00000116254	0.480054444	-0.006050726	0.172951452	-0.034985115	0.97209161	0.994159004
ENSG00000142687	0.480054444	-0.006050726	0.172951452	-0.034985115	0.97209161	0.994159004
ENSG00000123472	0.480054444	-0.006050726	0.172951452	-0.034985115	0.97209161	0.994159004
ENSG00000179431	0.480054444	-0.006050726	0.172951452	-0.034985115	0.97209161	0.994159004
ENSG00000172269	0.480054444	-0.006050726	0.172951452	-0.034985115	0.97209161	0.994159004
ENSG00000157227	0.480054444	-0.006050726	0.172951452	-0.034985115	0.97209161	0.994159004
ENSG00000100596	0.480054444	-0.006050726	0.172951452	-0.034985115	0.97209161	0.994159004
ENSG00000078304	0.480054444	-0.006050726	0.172951452	-0.034985115	0.97209161	0.994159004
ENSG00000196557	0.480054444	-0.006050726	0.172951452	-0.034985115	0.97209161	0.994159004
ENSG00000136478	0.480054444	-0.006050726	0.172951452	-0.034985115	0.97209161	0.994159004
ENSG00000166342	0.480054444	-0.006050726	0.172951452	-0.034985115	0.97209161	0.994159004
ENSG00000198597	0.480054444	-0.006050726	0.172951452	-0.034985115	0.97209161	0.994159004
ENSG00000105357	0.480054444	-0.006050726	0.172951452	-0.034985115	0.97209161	0.994159004
ENSG00000144369	0.480054444	-0.006050726	0.172951452	-0.034985115	0.97209161	0.994159004
ENSG00000155729	0.480054444	-0.006050726	0.172951452	-0.034985115	0.97209161	0.994159004
ENSG00000163481	0.480054444	-0.006050726	0.172951452	-0.034985115	0.97209161	0.994159004
ENSG00000101298	0.480054444	-0.006050726	0.172951452	-0.034985115	0.97209161	0.994159004
ENSG00000101438	0.480054444	-0.006050726	0.172951452	-0.034985115	0.97209161	0.994159004
ENSG00000065882	0.480054444	-0.006050726	0.172951452	-0.034985115	0.97209161	0.994159004
ENSG00000164161	0.480054444	-0.006050726	0.172951452	-0.034985115	0.97209161	0.994159004
ENSG00000170606	0.480054444	-0.006050726	0.172951452	-0.034985115	0.97209161	0.994159004
ENSG00000112306	0.480054444	-0.006050726	0.172951452	-0.034985115	0.97209161	0.994159004
ENSG00000137103	0.480054444	-0.006050726	0.172951452	-0.034985115	0.97209161	0.994159004
ENSG00000106780	0.480054444	-0.006050726	0.172951452	-0.034985115	0.97209161	0.994159004
ENSG00000215319	0.480054444	-0.006050726	0.172951452	-0.034985115	0.97209161	0.994159004
ENSG00000177485	0.480054444	-0.006050726	0.172951452	-0.034985115	0.97209161	0.994159004
ENSG00000254726	0.497367685	-0.00619916	0.175062014	-0.035411221	0.971751838	0.994159004
ENSG00000235082	0.497367685	-0.00619916	0.175062014	-0.035411221	0.971751838	0.994159004
ENSG00000203737	0.497367685	-0.00619916	0.175062014	-0.035411221	0.971751838	0.994159004
ENSG00000152455	0.497367685	-0.00619916	0.175062014	-0.035411221	0.971751838	0.994159004
ENSG00000133895	0.497367685	-0.00619916	0.175062014	-0.035411221	0.971751838	0.994159004
ENSG00000110888	0.497367685	-0.00619916	0.175062014	-0.035411221	0.971751838	0.994159004
ENSG00000257596	0.497367685	-0.00619916	0.175062014	-0.035411221	0.971751838	0.994159004
ENSG00000133112	0.497367685	-0.00619916	0.175062014	-0.035411221	0.971751838	0.994159004
ENSG00000236565	0.497367685	-0.00619916	0.175062014	-0.035411221	0.971751838	0.994159004
ENSG00000100911	0.497367685	-0.00619916	0.175062014	-0.035411221	0.971751838	0.994159004
ENSG00000159842	0.497367685	-0.00619916	0.175062014	-0.035411221	0.971751838	0.994159004
ENSG00000168610	0.497367685	-0.00619916	0.175062014	-0.035411221	0.971751838	0.994159004
ENSG00000169710	0.497367685	-0.00619916	0.175062014	-0.035411221	0.971751838	0.994159004
ENSG00000167306	0.497367685	-0.00619916	0.175062014	-0.035411221	0.971751838	0.994159004
ENSG00000186111	0.497367685	-0.00619916	0.175062014	-0.035411221	0.971751838	0.994159004
ENSG00000105223	0.497367685	-0.00619916	0.175062014	-0.035411221	0.971751838	0.994159004
ENSG00000131067	0.497367685	-0.00619916	0.175062014	-0.035411221	0.971751838	0.994159004
ENSG00000183963	0.497367685	-0.00619916	0.175062014	-0.035411221	0.971751838	0.994159004
ENSG00000100241	0.497367685	-0.00619916	0.175062014	-0.035411221	0.971751838	0.994159004
ENSG00000125037	0.497367685	-0.00619916	0.175062014	-0.035411221	0.971751838	0.994159004
ENSG00000114315	0.497367685	-0.00619916	0.175062014	-0.035411221	0.971751838	0.994159004
ENSG00000145741	0.497367685	-0.00619916	0.175062014	-0.035411221	0.971751838	0.994159004
ENSG00000204764	0.497367685	-0.00619916	0.175062014	-0.035411221	0.971751838	0.994159004
ENSG00000124535	0.497367685	-0.00619916	0.175062014	-0.035411221	0.971751838	0.994159004
ENSG00000118407	0.497367685	-0.00619916	0.175062014	-0.035411221	0.971751838	0.994159004
ENSG00000230456	0.497367685	-0.00619916	0.175062014	-0.035411221	0.971751838	0.994159004
ENSG00000102316	0.497367685	-0.00619916	0.175062014	-0.035411221	0.971751838	0.994159004
ENSG00000134594	0.497367685	-0.00619916	0.175062014	-0.035411221	0.971751838	0.994159004
ENSG00000185565	5.720683882	-0.006668116	0.435864412	-0.015298601	0.987793959	0.995258397
ENSG00000134769	1.971583609	-0.007234071	0.291872417	-0.024785044	0.980226421	0.994159004
ENSG00000196277	22.66270906	-0.007455444	0.454600206	-0.016400002	0.986915278	0.994651456
ENSG00000119969	0.972950346	-0.007538666	0.244955785	-0.03077562	0.975448483	0.994159004
ENSG00000254598	0.972950346	-0.007538666	0.244955785	-0.03077562	0.975448483	0.994159004
ENSG00000100644	0.972950346	-0.007538666	0.244955785	-0.03077562	0.975448483	0.994159004
ENSG00000126003	0.972950346	-0.007538666	0.244955785	-0.03077562	0.975448483	0.994159004
ENSG00000196132	0.972950346	-0.007538666	0.244955785	-0.03077562	0.975448483	0.994159004
ENSG00000156531	0.972950346	-0.007538666	0.244955785	-0.03077562	0.975448483	0.994159004
ENSG00000163444	1.003105046	-0.008245185	0.247290353	-0.033342122	0.973401764	0.994159004
ENSG00000218283	1.003105046	-0.008245185	0.247290353	-0.033342122	0.973401764	0.994159004
ENSG00000111786	1.003105046	-0.008245185	0.247290353	-0.033342122	0.973401764	0.994159004
ENSG00000126457	1.003105046	-0.008245185	0.247290353	-0.033342122	0.973401764	0.994159004
ENSG00000138101	1.003105046	-0.008245185	0.247290353	-0.033342122	0.973401764	0.994159004
ENSG00000115252	1.003105046	-0.008245185	0.247290353	-0.033342122	0.973401764	0.994159004
ENSG00000199030	1.003105046	-0.008245185	0.247290353	-0.033342122	0.973401764	0.994159004
ENSG00000172159	1.003105046	-0.008245185	0.247290353	-0.033342122	0.973401764	0.994159004
ENSG00000101746	10.33942894	-0.008727485	0.465553787	-0.018746459	0.985043365	0.994343071
ENSG00000198815	11.78349017	-0.009119572	0.468388835	-0.019470087	0.984466099	0.994343071
ENSG00000171462	1.465846248	-0.009255856	0.283415541	-0.032658252	0.973947116	0.994159004
ENSG00000197265	1.465846248	-0.009255856	0.283415541	-0.032658252	0.973947116	0.994159004
ENSG00000182934	11.16160579	-0.009260433	0.460077026	-0.020128006	0.983941259	0.994159004
ENSG00000171456	13.18455523	-0.009525416	0.468442595	-0.020334223	0.983776755	0.994159004
ENSG00000118369	1.020418287	-0.00977356	0.232888393	-0.041966713	0.966525234	0.994159004
ENSG00000137822	1.020418287	-0.00977356	0.232888393	-0.041966713	0.966525234	0.994159004
ENSG00000176463	1.020418287	-0.00977356	0.232888393	-0.041966713	0.966525234	0.994159004
ENSG00000080546	1.020418287	-0.00977356	0.232888393	-0.041966713	0.966525234	0.994159004
ENSG00000111011	6.603170128	-0.009834833	0.444665376	-0.02211738	0.982354323	0.994159004
ENSG00000168702	10.32658748	-0.009940712	0.464783515	-0.021387833	0.982936279	0.994159004
ENSG00000163939	11.77064871	-0.010287897	0.468213668	-0.021972653	0.98246977	0.994159004
ENSG00000184634	6.633324828	-0.010562987	0.447121073	-0.023624444	0.981152174	0.994159004
ENSG00000144357	18.44249791	-0.011391447	0.463563885	-0.024573629	0.980395054	0.994159004
ENSG00000173276	1.45300479	-0.011397509	0.28274553	-0.040310131	0.967845877	0.994159004
ENSG00000040731	1.45300479	-0.011397509	0.28274553	-0.040310131	0.967845877	0.994159004
ENSG00000102309	1.45300479	-0.011397509	0.28274553	-0.040310131	0.967845877	0.994159004
ENSG00000162783	1.440163331	-0.011661973	0.264015924	-0.044171476	0.964767719	0.994159004
ENSG00000043591	1.440163331	-0.011661973	0.264015924	-0.044171476	0.964767719	0.994159004
ENSG00000094916	12.79943667	-0.011843077	0.468993926	-0.025252091	0.979853887	0.994159004
ENSG00000132639	1164.768014	-0.0119342	0.247347783	-0.048248662	0.961518069	0.994159004
ENSG00000255103	0.990263587	-0.011972877	0.261075633	-0.045859804	0.963421992	0.994159004
ENSG00000099284	0.990263587	-0.011972877	0.261075633	-0.045859804	0.963421992	0.994159004
ENSG00000206418	0.990263587	-0.011972877	0.261075633	-0.045859804	0.963421992	0.994159004
ENSG00000197635	0.990263587	-0.011972877	0.261075633	-0.045859804	0.963421992	0.994159004
ENSG00000238133	0.990263587	-0.011972877	0.261075633	-0.045859804	0.963421992	0.994159004
ENSG00000161013	0.990263587	-0.011972877	0.261075633	-0.045859804	0.963421992	0.994159004
ENSG00000117408	7.662112791	-0.012264086	0.454531023	-0.026981845	0.978474215	0.994159004
ENSG00000104967	11.44583955	-0.01263609	0.467408725	-0.027034348	0.978432338	0.994159004
ENSG00000128908	1.51331419	-0.012672585	0.285858363	-0.044331693	0.964640009	0.994159004
ENSG00000100335	1.51331419	-0.012672585	0.285858363	-0.044331693	0.964640009	0.994159004
ENSG00000125686	27.38086179	-0.012788607	0.44524673	-0.028722517	0.977085898	0.994159004
ENSG00000134698	0.977422129	-0.012843836	0.245318968	-0.05235566	0.958245304	0.994159004
ENSG00000135766	0.977422129	-0.012843836	0.245318968	-0.05235566	0.958245304	0.994159004
ENSG00000151338	0.977422129	-0.012843836	0.245318968	-0.05235566	0.958245304	0.994159004
ENSG00000178773	0.977422129	-0.012843836	0.245318968	-0.05235566	0.958245304	0.994159004
ENSG00000125740	0.977422129	-0.012843836	0.245318968	-0.05235566	0.958245304	0.994159004
ENSG00000170522	0.977422129	-0.012843836	0.245318968	-0.05235566	0.958245304	0.994159004
ENSG00000164329	0.977422129	-0.012843836	0.245318968	-0.05235566	0.958245304	0.994159004
ENSG00000177570	1.530627431	-0.013376557	0.268770242	-0.049769486	0.960306083	0.994159004
ENSG00000160741	1.007576829	-0.013533541	0.247643457	-0.054649299	0.956417863	0.994159004
ENSG00000151502	1.007576829	-0.013533541	0.247643457	-0.054649299	0.956417863	0.994159004
ENSG00000131323	1.007576829	-0.013533541	0.247643457	-0.054649299	0.956417863	0.994159004
ENSG00000182389	1.007576829	-0.013533541	0.247643457	-0.054649299	0.956417863	0.994159004
ENSG00000198355	1.007576829	-0.013533541	0.247643457	-0.054649299	0.956417863	0.994159004
ENSG00000113300	1.007576829	-0.013533541	0.247643457	-0.054649299	0.956417863	0.994159004
ENSG00000123416	57.24946525	-0.013822999	0.412164441	-0.033537583	0.973245896	0.994159004
ENSG00000133107	1.48315949	-0.013835623	0.301302041	-0.045919446	0.963374455	0.994159004
ENSG00000164100	1.48315949	-0.013835623	0.301302041	-0.045919446	0.963374455	0.994159004
ENSG00000254932	0.99473537	-0.013887411	0.230937223	-0.060135003	0.952048112	0.994159004
ENSG00000104490	8.544599038	-0.013935981	0.455043173	-0.030625623	0.975568107	0.994159004
ENSG00000168785	2.006210092	-0.014109693	0.314730614	-0.044831017	0.964242002	0.994159004
ENSG00000143702	7.143533972	-0.014159922	0.452063844	-0.031322837	0.975012078	0.994159004
ENSG00000134255	12.26801639	-0.014199503	0.468635219	-0.030299693	0.975828041	0.994159004
ENSG00000166167	19.87818946	-0.014259124	0.462382767	-0.030838356	0.975398451	0.994159004
ENSG00000105880	1.933059233	-0.014652577	0.309419646	-0.047355032	0.962230268	0.994159004
ENSG00000147419	1.933059233	-0.014652577	0.309419646	-0.047355032	0.962230268	0.994159004
ENSG00000144579	1.976055392	-0.015276426	0.328864356	-0.046452057	0.962949946	0.994159004
ENSG00000115875	53.07856891	-0.015506647	0.394097849	-0.0393472	0.968613575	0.994159004
ENSG00000163486	7.666584574	-0.01595391	0.455655424	-0.035013103	0.972069292	0.994159004
ENSG00000198929	2.425955136	-0.016049072	0.333820061	-0.048077015	0.961654865	0.994159004
ENSG00000100906	1.470318031	-0.016202854	0.30066326	-0.053890369	0.95702251	0.994159004
ENSG00000028277	1.470318031	-0.016202854	0.30066326	-0.053890369	0.95702251	0.994159004
ENSG00000170396	1.470318031	-0.016202854	0.30066326	-0.053890369	0.95702251	0.994159004
ENSG00000183878	1.470318031	-0.016202854	0.30066326	-0.053890369	0.95702251	0.994159004
ENSG00000131089	126.084549	-0.016305656	0.331248224	-0.049224886	0.960740079	0.994159004
ENSG00000005249	1.457476573	-0.016330227	0.282995507	-0.057704899	0.953983692	0.994159004
ENSG00000149256	18.64521114	-0.016487627	0.464480898	-0.03549689	0.971683526	0.994159004
ENSG00000118518	18.7550395	-0.016501452	0.468188407	-0.035245323	0.971884122	0.994159004
ENSG00000187902	2.400272219	-0.016712624	0.309680908	-0.05396724	0.956961265	0.994159004
ENSG00000142611	1.500472731	-0.016883329	0.30216763	-0.055874051	0.955442143	0.994159004
ENSG00000111530	1.500472731	-0.016883329	0.30216763	-0.055874051	0.955442143	0.994159004
ENSG00000017260	1.500472731	-0.016883329	0.30216763	-0.055874051	0.955442143	0.994159004
ENSG00000171365	1.500472731	-0.016883329	0.30216763	-0.055874051	0.955442143	0.994159004
ENSG00000086061	6.715419253	-0.017097466	0.446008487	-0.038334397	0.969421066	0.994159004
ENSG00000164164	2.918851038	-0.017120187	0.351928042	-0.04864684	0.961200741	0.994159004
ENSG00000137815	7.328933955	-0.017161263	0.43124202	-0.039794969	0.968256587	0.994159004
ENSG00000177189	52.35579973	-0.01738139	0.40383156	-0.043041189	0.965668701	0.994159004
ENSG00000127314	22.31279088	-0.01741241	0.458806807	-0.037951508	0.969726345	0.994159004
ENSG00000196323	7.653743116	-0.017531273	0.455871093	-0.038456645	0.969323598	0.994159004
ENSG00000080709	49.30378572	-0.017568838	0.400823369	-0.04383187	0.965038423	0.994159004
ENSG00000118705	1.517785973	-0.01757197	0.286097769	-0.061419459	0.951025156	0.994159004
ENSG00000018189	1.517785973	-0.01757197	0.286097769	-0.061419459	0.951025156	0.994159004
[truncated: 1,601 more rows]
