# Supplementary material for: RNA-seq and miRNA-seq data from pharmacological inhibition of the G9a/GLP histone methyltransferase complex with UNC0642 in SAMP8 mice
Source: Data Brief. 2021 May 2;36:107114. doi: 10.1016/j.dib.2021.107114 (PMC8257974; doi:10.1016/j.dib.2021.107114)
Supplement: Supplementary file 1 [file mmc1.zip › Supplementary 2]

GeneID	Base mean	log2(FC)	StdErr	Wald-Stats	P-value	P-adj
ENSG00000266658	2748.6345	7.887346912	0.276905987	28.48384391	1.86E-178	5.81E-175
ENSG00000272060	527.3874263	7.089725078	0.376432811	18.83397216	3.98E-79	6.22E-76
ENSG00000154975	54.69751517	1.841722652	0.41653955	4.421483266	9.80E-06	0.004377546
ENSG00000162545	36.87212885	1.538730086	0.461764093	3.332286137	0.000861356	0.168287516
ENSG00000081189	267.9411335	1.4925847	0.263300644	5.66874686	1.44E-08	1.50E-05
ENSG00000119042	38.3435474	1.47258782	0.450612971	3.267965891	0.001083234	0.18891618
ENSG00000184611	24.40218924	1.459015615	0.497727569	2.931353828	0.003374881	0.479539977
ENSG00000136535	70.34036523	1.44952476	0.392674121	3.691419121	0.000223006	0.053624441
ENSG00000184486	18.26872045	1.416587737	0.514557581	2.753020828	0.005904814	0.709940323
ENSG00000139645	20.84981684	1.29670204	0.504965036	2.567904605	0.010231531	0.998958262
ENSG00000186472	65.76107441	1.212541899	0.394466099	3.073881132	0.002112936	0.330251901
ENSG00000128573	23.03377984	1.178768086	0.496303902	2.375093327	0.017544514	0.998958262
ENSG00000132639	882.9465431	1.10388915	0.203603073	5.42177058	5.90E-08	3.69E-05
ENSG00000137942	23.06937294	1.100973385	0.503470529	2.186768282	0.028759444	0.998958262
ENSG00000157087	202.3350795	1.061612318	0.313220561	3.389344285	0.0007006	0.146005013
ENSG00000179335	29.25047161	1.027423838	0.474214616	2.166579864	0.030266904	0.998958262
ENSG00000048991	81.21630092	1.009220055	0.370701197	2.722462358	0.006479741	0.725654574
ENSG00000152413	44.08587133	0.981392513	0.431399647	2.274903375	0.022911727	0.998958262
ENSG00000087095	104.5786181	0.961568616	0.340300581	2.825644948	0.004718553	0.61459158
ENSG00000165209	276.3742866	0.940912324	0.2934661	3.206204477	0.001344984	0.221285225
ENSG00000140015	13.03570527	0.914496114	0.526172179	1.738016851	0.082207845	0.998958262
ENSG00000257923	14.10614442	0.913305736	0.52362123	1.744210671	0.081122361	0.998958262
ENSG00000171450	34.58202664	0.883492609	0.467968808	1.887930548	0.059035275	0.998958262
ENSG00000088538	64.27851069	0.876235891	0.392254084	2.233847718	0.025493095	0.998958262
ENSG00000134504	14.90619562	0.870954385	0.520640236	1.672852623	0.094356312	0.998958262
ENSG00000079841	56.83857363	0.866215824	0.414313307	2.09072653	0.036552585	0.998958262
ENSG00000117016	5.543093765	0.855594336	0.498218932	1.717305948	0.085923286	0.998958262
ENSG00000125675	280.9688057	0.824999897	0.252542777	3.266772889	0.001087809	0.18891618
ENSG00000179912	12.24940858	0.824685563	0.526760768	1.565578937	0.117447224	0.998958262
ENSG00000108256	66.93806851	0.820337827	0.385027162	2.130597288	0.033122333	0.998958262
ENSG00000148660	100.0091025	0.814887988	0.34085293	2.390731944	0.016814824	0.998958262
ENSG00000168772	14.88651184	0.804797575	0.520761068	1.545425771	0.122243311	0.998958262
ENSG00000155980	725.7514726	0.794071773	0.211464937	3.755098999	0.000173273	0.04513761
ENSG00000169851	72.14877654	0.793663306	0.377909666	2.100140262	0.035716504	0.998958262
ENSG00000080854	4.753300631	0.778441837	0.475745232	1.636257781	0.101785648	0.998958262
ENSG00000163032	23.66165988	0.778146277	0.508117333	1.531430295	0.125663082	0.998958262
ENSG00000184349	9.535755806	0.771152369	0.525687571	1.466940463	0.142392252	0.998958262
ENSG00000151276	26.31574769	0.767492131	0.487501146	1.574339132	0.115409067	0.998958262
ENSG00000153317	45.05678548	0.755588363	0.427153006	1.768893938	0.076911576	0.998958262
ENSG00000170485	5.044801495	0.754272972	0.48878582	1.54315641	0.122792831	0.998958262
ENSG00000135439	10.5330395	0.747288665	0.526746904	1.418686392	0.155990466	0.998958262
ENSG00000090989	4.219034857	0.746037969	0.475245596	1.569794598	0.116462905	0.998958262
ENSG00000181790	42.72591479	0.741572948	0.444453817	1.668503946	0.095215729	0.998958262
ENSG00000101333	10.71627027	0.738913228	0.526157113	1.404358529	0.160212114	0.998958262
ENSG00000196482	19.012779	0.73087984	0.509911055	1.433347704	0.151758495	0.998958262
ENSG00000121964	38.92829961	0.728986718	0.442810893	1.646270971	0.099707983	0.998958262
ENSG00000167281	79.85778341	0.721106028	0.364779923	1.976824881	0.048061428	0.998958262
ENSG00000078043	44.73410349	0.718857323	0.428993448	1.675683688	0.093800167	0.998958262
ENSG00000115738	22.34963344	0.712887923	0.496197284	1.436702589	0.150802519	0.998958262
ENSG00000174197	19.32819008	0.712314679	0.506496794	1.406355749	0.159618513	0.998958262
ENSG00000152578	30.20350719	0.709682279	0.471473557	1.505243016	0.13226161	0.998958262
ENSG00000166501	76.12331713	0.708054022	0.378126661	1.872531339	0.06113313	0.998958262
ENSG00000116679	25.82771349	0.705219366	0.484189629	1.456494159	0.145256063	0.998958262
ENSG00000141720	28.58229618	0.685268726	0.489210737	1.40076387	0.161284696	0.998958262
ENSG00000157106	58.01026906	0.674103758	0.41211936	1.635700294	0.101902328	0.998958262
ENSG00000198739	8.758375543	0.673195507	0.523932424	1.284889953	0.198830742	0.998958262
ENSG00000108239	8.716370391	0.671910656	0.52407295	1.282093754	0.19980976	0.998958262
ENSG00000145526	3.311793115	0.670167871	0.414996168	1.614877249	0.10633728	0.998958262
ENSG00000119685	7.709178203	0.659175087	0.514562777	1.281039198	0.200179898	0.998958262
ENSG00000163873	11.02599928	0.657127482	0.526741674	1.247532738	0.212202224	0.998958262
ENSG00000006283	4.975142486	0.651449021	0.491895756	1.324363981	0.185382191	0.998958262
ENSG00000185963	9.707622437	0.646542502	0.526171978	1.228766503	0.219159364	0.998958262
ENSG00000004866	3.678737435	0.642037081	0.462470238	1.388277618	0.165052525	0.998958262
ENSG00000104290	16.71569619	0.640150122	0.515151099	1.242645359	0.213998547	0.998958262
ENSG00000114933	18.47670801	0.639986312	0.509552125	1.255978104	0.209123909	0.998958262
ENSG00000189337	8.475194327	0.63936738	0.52358118	1.221142786	0.222031962	0.998958262
ENSG00000067900	10.23620614	0.636226468	0.526657404	1.208046185	0.227029498	0.998958262
ENSG00000135720	11.9672761	0.635979204	0.525977851	1.209136853	0.226610273	0.998958262
ENSG00000175893	19.46602163	0.628801656	0.50606547	1.242530252	0.214040986	0.998958262
ENSG00000051009	14.93680581	0.628172802	0.522539191	1.202154427	0.229303702	0.998958262
ENSG00000144935	12.5079231	0.62475763	0.525659471	1.188521589	0.234627979	0.998958262
ENSG00000139651	4.205382716	0.619080402	0.475347647	1.302373971	0.192788576	0.998958262
ENSG00000165259	4.177379282	0.618711087	0.475705283	1.300618491	0.193389074	0.998958262
ENSG00000143473	8.947771163	0.612725557	0.5243893	1.168455493	0.242623082	0.998958262
ENSG00000152061	32.60134198	0.612087348	0.465201268	1.315747376	0.188258847	0.998958262
ENSG00000131725	5.924389379	0.611490682	0.506161261	1.208094592	0.22701088	0.998958262
ENSG00000148408	5.475722756	0.607737067	0.495950904	1.225397639	0.220425436	0.998958262
ENSG00000118482	17.52177904	0.60465523	0.512969892	1.178734346	0.238503975	0.998958262
ENSG00000166862	28.39068411	0.603679011	0.478745457	1.26096029	0.207323154	0.998958262
ENSG00000182197	151.4265738	0.603654782	0.305348844	1.976934882	0.048048991	0.998958262
ENSG00000101349	4.669989481	0.601019581	0.487480098	1.23291101	0.217608967	0.998958262
ENSG00000107518	5.296235631	0.599787803	0.477199635	1.256890741	0.208793202	0.998958262
ENSG00000161642	6.459004731	0.599531001	0.511516227	1.172066437	0.241170384	0.998958262
ENSG00000175198	6.459004731	0.599531001	0.511516227	1.172066437	0.241170384	0.998958262
ENSG00000204120	16.41872963	0.598235211	0.52047804	1.149395679	0.250392861	0.998958262
ENSG00000162775	13.92974683	0.595834513	0.522542755	1.140259831	0.254178068	0.998958262
ENSG00000169398	63.61377436	0.594798952	0.388476605	1.531106235	0.125743139	0.998958262
ENSG00000111262	30.00637708	0.594247286	0.470926294	1.261868989	0.206995932	0.998958262
ENSG00000198947	124.3403788	0.593058467	0.319122613	1.858403145	0.063111786	0.998958262
ENSG00000054267	18.44108408	0.591622304	0.509191052	1.161886686	0.245281496	0.998958262
ENSG00000157388	62.37337618	0.590914971	0.391418055	1.509677345	0.131125775	0.998958262
ENSG00000113391	10.38575141	0.579539814	0.526543914	1.100648585	0.271049631	0.998958262
ENSG00000196090	12.11078972	0.573929053	0.526521199	1.090039781	0.275695621	0.998958262
ENSG00000156650	58.25736709	0.572472211	0.410774453	1.393641224	0.163425973	0.998958262
ENSG00000164180	9.693970297	0.568615576	0.526057935	1.080899153	0.279741975	0.998958262
ENSG00000124140	15.84262273	0.568574587	0.523052096	1.087032422	0.277022481	0.998958262
ENSG00000100320	54.84021517	0.567409719	0.4080138	1.390663061	0.164327624	0.998958262
ENSG00000232702	9.659935215	0.567236337	0.526206555	1.077972768	0.281045909	0.998958262
ENSG00000156113	210.7278816	0.567160213	0.278696401	2.035046779	0.041846166	0.998958262
ENSG00000239306	33.36094606	0.564788751	0.461412097	1.224044091	0.220935595	0.998958262
ENSG00000080503	9.133289934	0.564556182	0.524837455	1.07567815	0.282071223	0.998958262
ENSG00000165527	9.703878792	0.563899443	0.526090909	1.071866922	0.283779809	0.998958262
ENSG00000147854	16.43286455	0.562552542	0.515538366	1.09119433	0.275187382	0.998958262
ENSG00000188559	7.486230283	0.561620589	0.517171809	1.085945869	0.277502942	0.998958262
ENSG00000214530	10.19455057	0.561322545	0.526660024	1.065815744	0.286506942	0.998958262
ENSG00000075711	14.19518268	0.561112864	0.522000515	1.074927796	0.282407056	0.998958262
ENSG00000179915	314.5481917	0.556778195	0.25090507	2.219079089	0.026481344	0.998958262
ENSG00000153956	2.880974231	0.555603653	0.421400412	1.318469649	0.187346479	0.998958262
ENSG00000176406	29.65004041	0.551565271	0.483127012	1.141656867	0.253596676	0.998958262
ENSG00000096063	9.771948955	0.550846039	0.524733735	1.04976296	0.293827109	0.998958262
ENSG00000183337	7.358276402	0.546582439	0.515828769	1.059619919	0.289317548	0.998958262
ENSG00000249483	3.407619513	0.545144224	0.443129288	1.230214835	0.218616666	0.998958262
ENSG00000166225	13.41142119	0.540208867	0.523599121	1.031722257	0.302202248	0.998958262
ENSG00000101752	12.82669741	0.539620211	0.526251773	1.025403122	0.305173016	0.998958262
ENSG00000159307	3.393617795	0.539479005	0.441835535	1.22099506	0.22208789	0.998958262
ENSG00000150995	61.99869737	0.537166836	0.394114406	1.362971837	0.172891387	0.998958262
ENSG00000114861	39.6773719	0.536776327	0.443151199	1.211271295	0.225791446	0.998958262
ENSG00000133606	36.19347658	0.536296175	0.450279327	1.191029975	0.233641818	0.998958262
ENSG00000164951	7.972808836	0.532653257	0.518071021	1.028147175	0.303880603	0.998958262
ENSG00000162687	5.373833886	0.531288125	0.47801473	1.111447183	0.266375913	0.998958262
ENSG00000154822	8.888237022	0.529636051	0.523421278	1.011873367	0.311598605	0.998958262
ENSG00000082641	35.50096548	0.525935238	0.459647284	1.144214827	0.252534555	0.998958262
ENSG00000182732	3.124438297	0.524413449	0.444358634	1.180158116	0.237937334	0.998958262
ENSG00000156103	23.92980486	0.523194915	0.493274294	1.060657166	0.288845733	0.998958262
ENSG00000133026	14.54799208	0.522949443	0.524856714	0.996366112	0.319072292	0.998958262
ENSG00000144285	25.55123225	0.522495266	0.495158611	1.055207876	0.291330263	0.998958262
ENSG00000134138	81.17937799	0.520922931	0.364297277	1.429939132	0.15273449	0.998958262
ENSG00000020577	6.211797021	0.519976282	0.50239432	1.034996338	0.300670621	0.998958262
ENSG00000175931	11.0778821	0.519569581	0.526693207	0.986474811	0.32390017	0.998958262
ENSG00000142949	9.947342857	0.518601088	0.526239443	0.98548502	0.324385886	0.998958262
ENSG00000134532	3.665085295	0.515865325	0.462252838	1.11598087	0.264430323	0.998958262
ENSG00000170921	145.9624243	0.512441653	0.304827371	1.681088057	0.092745812	0.998958262
ENSG00000113240	45.75499286	0.511064019	0.429264369	1.190557744	0.233827248	0.998958262
ENSG00000115306	61.21760429	0.510901766	0.414927847	1.231302672	0.218209683	0.998958262
ENSG00000198369	15.97054579	0.509992586	0.51842061	0.983742885	0.325241948	0.998958262
ENSG00000085832	26.84173886	0.508657686	0.48011751	1.059444147	0.289397553	0.998958262
ENSG00000166579	36.89977301	0.50803757	0.469154839	1.082878249	0.278862468	0.998958262
ENSG00000165323	2.161189685	0.507949917	0.377881491	1.344204278	0.178882339	0.998958262
ENSG00000173320	12.28303675	0.50667042	0.526751433	0.96187763	0.336111077	0.998958262
ENSG00000174111	6.409379085	0.503121621	0.510864358	0.984843851	0.324700777	0.998958262
ENSG00000136854	7.579768678	0.49781839	0.517121278	0.962672415	0.335711944	0.998958262
ENSG00000095951	4.149725424	0.496675162	0.474248388	1.047289089	0.294966267	0.998958262
ENSG00000133083	35.8851767	0.491861126	0.473004328	1.039866015	0.298402153	0.998958262
ENSG00000143850	12.40048536	0.488850873	0.525415814	0.930407613	0.352160078	0.998958262
ENSG00000006116	9.610309569	0.488391755	0.525973092	0.928548936	0.353122896	0.998958262
ENSG00000146247	10.13889327	0.486841314	0.526659575	0.924394689	0.355280859	0.998958262
ENSG00000213341	8.080348949	0.485245526	0.51967604	0.933746196	0.350434829	0.998958262
ENSG00000135250	88.21800959	0.482100455	0.359446847	1.341228775	0.179846187	0.998958262
ENSG00000118939	2.875292162	0.478920753	0.437527338	1.094607607	0.273688581	0.998958262
ENSG00000172995	31.95007955	0.477371121	0.4710691	1.013378123	0.310879585	0.998958262
ENSG00000100425	10.20890186	0.476464251	0.526045951	0.905746447	0.365070072	0.998958262
ENSG00000135870	22.16311098	0.473800901	0.499219965	0.949082438	0.342578685	0.998958262
ENSG00000179134	10.58152825	0.47207865	0.526752257	0.896206222	0.370142633	0.998958262
ENSG00000100220	2.917297314	0.471170804	0.434156888	1.085254701	0.277808863	0.998958262
ENSG00000129292	23.02856394	0.470238909	0.494646473	0.950656549	0.341778752	0.998958262
ENSG00000166337	2.382681962	0.469458133	0.404450082	1.160731951	0.245750924	0.998958262
ENSG00000133392	2.390652033	0.466858454	0.404709095	1.153565511	0.248678345	0.998958262
ENSG00000160145	153.4333777	0.466065522	0.303926041	1.533483344	0.125156807	0.998958262
ENSG00000117114	3.373934008	0.463329752	0.455367732	1.017484814	0.308922853	0.998958262
ENSG00000169306	41.43749402	0.463266627	0.440983468	1.050530597	0.293474231	0.998958262
ENSG00000170456	8.856489942	0.46273767	0.524904282	0.881565812	0.37801165	0.998958262
ENSG00000106976	201.1788331	0.46208703	0.276985789	1.668269811	0.095262178	0.998958262
ENSG00000164548	69.21743439	0.461824201	0.379039756	1.218405705	0.223069838	0.998958262
ENSG00000086712	3.667023719	0.461401221	0.44795646	1.030013543	0.303003648	0.998958262
ENSG00000160469	39.63778795	0.461170993	0.457429575	1.008179221	0.313368432	0.998958262
ENSG00000156687	3.395905797	0.461150239	0.455134425	1.013217664	0.310956205	0.998958262
ENSG00000132002	2.418655468	0.460949205	0.402427609	1.145421424	0.252034628	0.998958262
ENSG00000123124	7.432511414	0.458962316	0.514972134	0.891237186	0.372801939	0.998958262
ENSG00000139625	11.60487695	0.45880408	0.526716747	0.871064159	0.383719122	0.998958262
ENSG00000182263	5.663529529	0.458635544	0.501087745	0.915279905	0.360044706	0.998958262
ENSG00000120458	14.84781259	0.458446287	0.522557571	0.877312497	0.380316926	0.998958262
ENSG00000176749	5.635526094	0.457478018	0.501461545	0.912289331	0.361616429	0.998958262
ENSG00000125266	26.05035688	0.456678019	0.483454922	0.944613444	0.344856261	0.998958262
ENSG00000111785	22.82336138	0.455252262	0.493446896	0.922596262	0.356217644	0.998958262
ENSG00000141837	99.22032492	0.454977378	0.36053598	1.261947219	0.206967779	0.998958262
ENSG00000060339	19.57245567	0.453442508	0.504933312	0.898024545	0.369172464	0.998958262
ENSG00000138411	15.31026456	0.453228447	0.519426236	0.872555938	0.382905166	0.998958262
ENSG00000242716	2.494346125	0.449569857	0.360958973	1.245487412	0.21295264	0.998958262
ENSG00000101040	19.06175053	0.448784171	0.508259748	0.882981925	0.377246037	0.998958262
ENSG00000146067	20.58180266	0.448130995	0.503108023	0.8907252	0.373076612	0.998958262
ENSG00000165219	13.05470412	0.446570738	0.524655863	0.851168871	0.394675552	0.998958262
ENSG00000073584	7.14545335	0.446026883	0.517118114	0.862524192	0.388399126	0.998958262
ENSG00000079819	6.156139728	0.445412773	0.506230837	0.879861006	0.378934611	0.998958262
ENSG00000111667	8.798544648	0.443898932	0.523022708	0.848718277	0.396038074	0.998958262
ENSG00000170471	55.68148421	0.439489353	0.402828003	1.091009933	0.275268512	0.998958262
ENSG00000004534	36.59300033	0.439171869	0.450344006	0.975191993	0.329465033	0.998958262
ENSG00000172733	31.86210923	0.43691645	0.46787653	0.933828526	0.350392352	0.998958262
ENSG00000120063	7.588088326	0.43614426	0.520157724	0.838484637	0.401758572	0.998958262
ENSG00000148634	22.09948361	0.433575211	0.49753123	0.871453257	0.383506718	0.998958262
ENSG00000165659	4.415161277	0.432361606	0.479082333	0.902478709	0.366802627	0.998958262
ENSG00000140367	10.91891112	0.431643028	0.526747204	0.819450059	0.412529684	0.998958262
ENSG00000186566	11.31760252	0.430815681	0.526529506	0.818217547	0.413232977	0.998958262
ENSG00000113369	23.00091008	0.429581226	0.494192761	0.869258435	0.384705792	0.998958262
ENSG00000087152	79.86215226	0.429540824	0.365516556	1.175161062	0.239930285	0.998958262
ENSG00000109670	81.42347956	0.428812919	0.374237773	1.145830138	0.251865442	0.998958262
ENSG00000100346	8.080698526	0.427953966	0.52232782	0.819320644	0.412603497	0.998958262
ENSG00000163888	14.22388527	0.427931208	0.52519149	0.814809866	0.415181152	0.998958262
ENSG00000158636	53.95816795	0.427720998	0.408307733	1.047545671	0.29484798	0.998958262
ENSG00000115464	172.1834227	0.427504216	0.287849397	1.485166273	0.137499784	0.998958262
ENSG00000121671	4.879768042	0.427171685	0.49131785	0.869440597	0.384606186	0.998958262
ENSG00000157168	3.846510844	0.426753821	0.464567818	0.918603925	0.358302778	0.998958262
ENSG00000178235	100.3843068	0.425804134	0.340283644	1.25132119	0.210817317	0.998958262
ENSG00000198963	12.38683322	0.425681401	0.525560667	0.809956733	0.417965043	0.998958262
ENSG00000108292	7.688038773	0.424418641	0.517250345	0.820528483	0.411914899	0.998958262
ENSG00000116525	4.381126196	0.423945999	0.478348768	0.886269659	0.375472235	0.998958262
ENSG00000119771	12.38080157	0.422818111	0.525616867	0.804422647	0.421152926	0.998958262
ENSG00000135945	2.839318656	0.421984494	0.418371242	1.008636473	0.313149008	0.998958262
ENSG00000006459	19.22335909	0.420881112	0.509032402	0.826825779	0.408335816	0.998958262
ENSG00000021645	152.1701681	0.420561789	0.300215803	1.400864927	0.161254469	0.998958262
ENSG00000136813	10.84287088	0.41784825	0.526647234	0.793412029	0.427537805	0.998958262
ENSG00000152154	9.492994164	0.415509982	0.521018135	0.797496198	0.42516291	0.998958262
ENSG00000078403	12.4307768	0.414925824	0.526330639	0.788336822	0.430499715	0.998958262
ENSG00000197063	5.304174876	0.412732991	0.468784888	0.880431517	0.378625589	0.998958262
ENSG00000162601	2.11953411	0.410601411	0.390131991	1.052467936	0.292584914	0.998958262
ENSG00000220205	39.59086154	0.408885963	0.503555012	0.811998597	0.416792437	0.998958262
ENSG00000082258	35.93078068	0.408367403	0.451184167	0.905101361	0.365411691	0.998958262
ENSG00000087206	2.105532393	0.40813615	0.389508174	1.047824351	0.294719541	0.998958262
ENSG00000102468	2.133535828	0.407535047	0.388774194	1.048256425	0.29452048	0.998958262
ENSG00000079277	3.096784439	0.406827546	0.446466404	0.91121648	0.362181322	0.998958262
ENSG00000076108	20.04344366	0.404603879	0.503424217	0.803703647	0.421568148	0.998958262
ENSG00000170345	3.10475451	0.40448832	0.446556524	0.905794222	0.36504478	0.998958262
ENSG00000136848	15.33258592	0.403866216	0.518672449	0.778653691	0.436183742	0.998958262
ENSG00000106484	15.35455771	0.402063905	0.519178564	0.774423162	0.438680591	0.998958262
ENSG00000146006	57.3944284	0.402053674	0.411015573	0.97819572	0.327977533	0.998958262
ENSG00000149256	15.87323292	0.401060579	0.518329554	0.773755955	0.439075124	0.998958262
ENSG00000185009	7.352943909	0.400835081	0.518934891	0.772418829	0.439866405	0.998958262
ENSG00000139154	11.55912816	0.399754731	0.526303404	0.759551863	0.447522502	0.998958262
ENSG00000116641	5.805104723	0.399425785	0.501778716	0.796019784	0.426020536	0.998958262
ENSG00000145734	2.945300749	0.398257682	0.40842035	0.975117135	0.32950216	0.998958262
ENSG00000110066	17.9568959	0.397299289	0.514083073	0.772830909	0.439622458	0.998958262
ENSG00000094916	10.52393253	0.396420043	0.526553825	0.752857588	0.451535497	0.998958262
ENSG00000105737	16.3180227	0.394828493	0.519146763	0.760533477	0.446935767	0.998958262
ENSG00000183715	4.102038202	0.392229425	0.477006518	0.822272674	0.410921725	0.998958262
ENSG00000134046	7.396887486	0.391595445	0.517157995	0.757206596	0.448926099	0.998958262
ENSG00000085998	7.809580603	0.391215966	0.521169927	0.75064954	0.452863598	0.998958262
ENSG00000120709	3.581424568	0.390491318	0.460427069	0.848106777	0.396378508	0.998958262
ENSG00000143862	3.611366427	0.389766029	0.461359632	0.844820399	0.398211123	0.998958262
ENSG00000144136	13.10502892	0.388968119	0.524963157	0.740943653	0.458727606	0.998958262
ENSG00000141664	12.53034684	0.388616659	0.525112317	0.740063879	0.459261235	0.998958262
ENSG00000138750	1.634893982	0.387939368	0.341515554	1.1359347	0.255983894	0.998958262
ENSG00000173744	21.9938511	0.387760466	0.49742889	0.779529442	0.435667901	0.998958262
ENSG00000122545	160.8682414	0.385246877	0.29359384	1.312176293	0.189460659	0.998958262
ENSG00000005238	13.60754761	0.384517331	0.523509443	0.734499322	0.462644473	0.998958262
ENSG00000146776	23.555692	0.38394918	0.492441797	0.779684385	0.435576672	0.998958262
ENSG00000156642	237.9450295	0.38364964	0.262926083	1.459153977	0.144522733	0.998958262
ENSG00000011021	19.32559754	0.383016061	0.50662681	0.756012224	0.449641867	0.998958262
ENSG00000110844	7.312877181	0.382951555	0.51704972	0.740647447	0.458907231	0.998958262
ENSG00000008083	25.02964575	0.381793477	0.48607472	0.785462525	0.432182434	0.998958262
ENSG00000140521	4.614681766	0.38119144	0.485252746	0.785552361	0.432129783	0.998958262
ENSG00000055813	2.620114381	0.381183719	0.412805091	0.923398783	0.355799426	0.998958262
ENSG00000169891	8.792862578	0.380966824	0.524345789	0.726556466	0.467497705	0.998958262
ENSG00000179094	9.307444566	0.380389247	0.52586046	0.723365371	0.46945544	0.998958262
ENSG00000133703	30.28696576	0.379161796	0.470264947	0.806272715	0.420085619	0.998958262
ENSG00000107679	1.648895699	0.378762994	0.338304875	1.119590707	0.262888217	0.998958262
ENSG00000118007	15.08947143	0.378627858	0.519884827	0.728291803	0.466434979	0.998958262
ENSG00000166167	17.18519771	0.378623782	0.51634109	0.7332823	0.463386268	0.998958262
ENSG00000148948	26.48959778	0.377442495	0.481041471	0.784636081	0.432666969	0.998958262
ENSG00000228305	4.131980061	0.375178976	0.471792661	0.795220034	0.42648552	0.998958262
ENSG00000150672	19.70851283	0.375124658	0.516922794	0.72568798	0.468030072	0.998958262
ENSG00000146267	16.08675513	0.373639709	0.51771566	0.721708338	0.470473814	0.998958262
ENSG00000136504	10.32863847	0.370850378	0.526717045	0.704078938	0.481383616	0.998958262
ENSG00000036549	19.22155387	0.370717473	0.508652902	0.728822094	0.466110495	0.998958262
ENSG00000112379	5.57189873	0.370012021	0.503347103	0.73510311	0.462276701	0.998958262
ENSG00000147044	88.10358886	0.369417787	0.351206119	1.051854643	0.292866244	0.998958262
ENSG00000157077	11.31795209	0.369347142	0.526469432	0.701554771	0.482956866	0.998958262
ENSG00000101665	21.18230255	0.369088424	0.503427367	0.733151291	0.46346616	0.998958262
ENSG00000251429	1.592888829	0.368689753	0.334738656	1.101425686	0.270711432	0.998958262
ENSG00000100207	23.22469036	0.367502692	0.492190048	0.74666827	0.455263827	0.998958262
ENSG00000148835	5.095228672	0.367144431	0.49419407	0.742915493	0.457532845	0.998958262
ENSG00000033122	109.69554	0.367078582	0.330502893	1.110666773	0.26671181	0.998958262
ENSG00000129315	3.088814368	0.366246162	0.429659378	0.852410492	0.393986299	0.998958262
ENSG00000101350	7.939472909	0.36502671	0.51508212	0.708676724	0.478525112	0.998958262
ENSG00000116514	2.348996458	0.363242665	0.415014117	0.875253756	0.38143585	0.998958262
ENSG00000181690	2.348996458	0.363242665	0.415014117	0.875253756	0.38143585	0.998958262
ENSG00000182934	9.251437697	0.362738227	0.524658106	0.691380202	0.489326642	0.998958262
ENSG00000123728	12.30317249	0.361701821	0.525305295	0.688555445	0.491103067	0.998958262
ENSG00000131023	6.048568788	0.361056444	0.507400099	0.711581343	0.476724064	0.998958262
ENSG00000068971	12.79987591	0.360977747	0.524824191	0.68780699	0.491574334	0.998958262
ENSG00000122966	18.48582918	0.358057932	0.508837469	0.703678393	0.481633079	0.998958262
ENSG00000162374	192.3878752	0.358014225	0.299279302	1.196254545	0.231597241	0.998958262
ENSG00000157741	26.20038492	0.356182035	0.481482753	0.739760735	0.459445188	0.998958262
ENSG00000092199	41.21004165	0.354832049	0.444663942	0.797978012	0.42488325	0.998958262
ENSG00000173120	26.23829685	0.353748514	0.482721205	0.732821576	0.46366726	0.998958262
ENSG00000147133	2.320993023	0.353512992	0.41193628	0.85817397	0.390796407	0.998958262
ENSG00000123575	2.320993023	0.353512992	0.41193628	0.85817397	0.390796407	0.998958262
ENSG00000145041	14.79035008	0.35209915	0.520172961	0.676888606	0.498476634	0.998958262
ENSG00000137094	21.51559219	0.351512419	0.498371456	0.705322133	0.48060979	0.998958262
ENSG00000184156	14.23979458	0.350132309	0.522314624	0.670347512	0.502636286	0.998958262
ENSG00000109381	2.376999893	0.350116085	0.408398725	0.857289859	0.391284712	0.998958262
ENSG00000075568	2.841606658	0.349573643	0.437219118	0.799538785	0.423978066	0.998958262
ENSG00000188859	8.57968995	0.349554249	0.523876445	0.667245592	0.504615274	0.998958262
ENSG00000230667	5.529893578	0.349512693	0.498134702	0.701642933	0.48290187	0.998958262
ENSG00000069956	4.947838205	0.349485296	0.459457414	0.760647855	0.446867428	0.998958262
ENSG00000138650	19.91993258	0.3489274	0.509086754	0.685398701	0.493092364	0.998958262
ENSG00000133056	3.340248504	0.346786562	0.456635062	0.759439191	0.447589877	0.998958262
ENSG00000077514	1.850354612	0.346739709	0.37387661	0.927417494	0.353709811	0.998958262
ENSG00000108854	1.864356329	0.346481536	0.373423934	0.927850373	0.35348519	0.998958262
ENSG00000048649	8.06898481	0.346262908	0.522172013	0.66312039	0.507253453	0.998958262
ENSG00000197106	23.49012621	0.346255086	0.491314277	0.704752746	0.48096412	0.998958262
ENSG00000092841	16.74291231	0.343417187	0.515050444	0.666764179	0.504922777	0.998958262
ENSG00000169783	31.5994965	0.342211774	0.468679922	0.730160942	0.465291814	0.998958262
ENSG00000126945	38.78331374	0.342106949	0.444246025	0.770084434	0.441249809	0.998958262
ENSG00000022840	47.03636167	0.342017116	0.420826166	0.812727782	0.416374149	0.998958262
ENSG00000169992	48.52431714	0.341324095	0.41751375	0.817515818	0.413633714	0.998958262
ENSG00000079102	41.29655633	0.340255757	0.439978313	0.773346657	0.43931725	0.998958262
ENSG00000100226	10.05752055	0.339886214	0.526641424	0.645384503	0.518678043	0.998958262
ENSG00000156475	49.8043493	0.339485381	0.423288381	0.802019134	0.42254189	0.998958262
ENSG00000072110	10.55616239	0.33857248	0.526765596	0.642738407	0.520393855	0.998958262
ENSG00000121274	17.72210106	0.338220489	0.511093437	0.661758623	0.508125927	0.998958262
ENSG00000158321	7.542339529	0.337178773	0.5180796	0.650824262	0.515159937	0.998958262
ENSG00000110076	100.1398082	0.336905924	0.350000805	0.962586142	0.335755255	0.998958262
ENSG00000152092	17.70012927	0.336733719	0.511718236	0.658045181	0.5105091	0.998958262
ENSG00000171735	130.2796714	0.336455309	0.332628053	1.011506115	0.311774256	0.998958262
ENSG00000147164	16.71878572	0.335868106	0.515093316	0.652052932	0.514367027	0.998958262
ENSG00000119402	67.35560164	0.332965904	0.382825613	0.86975869	0.384432291	0.998958262
ENSG00000108924	15.16513126	0.332451993	0.523155931	0.635474001	0.525119318	0.998958262
ENSG00000122482	16.15229009	0.331039399	0.519244702	0.637540255	0.523772998	0.998958262
ENSG00000001631	3.816918562	0.331004545	0.466068554	0.710205704	0.477576584	0.998958262
ENSG00000119138	76.93677088	0.330625085	0.370509645	0.892352168	0.3722042	0.998958262
ENSG00000103657	63.37129007	0.329698223	0.39566106	0.833284486	0.404684304	0.998958262
ENSG00000130558	117.2559172	0.329391081	0.331974234	0.992218813	0.321090797	0.998958262
ENSG00000152242	2.32702467	0.328471548	0.399035342	0.82316405	0.41041471	0.998958262
ENSG00000171208	1.822351177	0.328449758	0.366702148	0.895685394	0.370420814	0.998958262
ENSG00000077782	1.822351177	0.328449758	0.366702148	0.895685394	0.370420814	0.998958262
ENSG00000077157	4.852114184	0.328131516	0.49082143	0.66853543	0.503791874	0.998958262
ENSG00000076685	1.357744412	0.327707976	0.31934845	1.026176817	0.304808247	0.998958262
ENSG00000239381	1.357744412	0.327707976	0.31934845	1.026176817	0.304808247	0.998958262
ENSG00000151914	1.357744412	0.327707976	0.31934845	1.026176817	0.304808247	0.998958262
ENSG00000111727	4.802138961	0.327669003	0.491759004	0.666320291	0.505206399	0.998958262
ENSG00000011243	27.45849764	0.327168232	0.495336072	0.66049749	0.508934629	0.998958262
ENSG00000169744	20.65600685	0.327165886	0.504823367	0.648079919	0.516933261	0.998958262
ENSG00000104093	12.0699665	0.326407894	0.526053952	0.620483683	0.534939393	0.998958262
ENSG00000178996	2.356966529	0.326188362	0.399930972	0.815611655	0.414722281	0.998958262
ENSG00000092068	5.308750878	0.325353407	0.500165111	0.650492008	0.515374463	0.998958262
ENSG00000231721	1.343742695	0.324960503	0.318258818	1.021057342	0.307227272	0.998958262
ENSG00000134982	104.1558712	0.324256835	0.335148395	0.967502275	0.333293004	0.998958262
ENSG00000260664	1.37174613	0.322644193	0.317323014	1.016768968	0.309263348	0.998958262
ENSG00000177511	27.38297101	0.321832699	0.482990441	0.666333474	0.505197974	0.998958262
ENSG00000091428	43.18953208	0.321716546	0.435953606	0.737960512	0.460538446	0.998958262
ENSG00000151461	35.46312942	0.321445035	0.456096674	0.704773908	0.480950949	0.998958262
ENSG00000163946	5.799422654	0.321325258	0.50517403	0.636068441	0.524731814	0.998958262
ENSG00000227460	8.958347986	0.320897878	0.522622044	0.6140152	0.539205283	0.998958262
ENSG00000010803	14.47119536	0.32017741	0.520895732	0.614666987	0.538774666	0.998958262
ENSG00000155744	25.13559702	0.320177022	0.487073665	0.65734825	0.510957018	0.998958262
ENSG00000153561	26.23067636	0.318477252	0.482995949	0.659378723	0.509652602	0.998958262
ENSG00000099715	1.662897416	0.318175127	0.315446137	1.008651209	0.313141939	0.998958262
ENSG00000134318	15.47041747	0.31670257	0.518135814	0.611234663	0.541044238	0.998958262
ENSG00000177301	49.98195035	0.314643067	0.433091611	0.726504643	0.467529462	0.998958262
ENSG00000028839	25.2713046	0.314143463	0.489849558	0.641306005	0.521323888	0.998958262
ENSG00000185728	134.5393317	0.313511975	0.31055359	1.009526165	0.31272236	0.998958262
ENSG00000151532	13.92063986	0.313507081	0.523822676	0.598498491	0.549507365	0.998958262
ENSG00000189308	41.28871946	0.313221276	0.435366336	0.719443029	0.471867993	0.998958262
ENSG00000124193	53.5207773	0.312200008	0.4071901	0.766718071	0.443249157	0.998958262
ENSG00000163125	6.357948218	0.310199201	0.508303094	0.610264239	0.541686782	0.998958262
ENSG00000139910	260.803746	0.309960019	0.261689863	1.184455581	0.236232769	0.998958262
ENSG00000099991	17.41694806	0.308605285	0.513018926	0.601547563	0.547475342	0.998958262
ENSG00000090020	8.817122368	0.308566054	0.524620283	0.588170271	0.55641801	0.998958262
ENSG00000008277	17.42491813	0.307950796	0.512944797	0.600358552	0.548267304	0.998958262
ENSG00000173065	29.03856669	0.307882472	0.475125887	0.648001888	0.516983729	0.998958262
ENSG00000139083	7.753923311	0.307238015	0.520608788	0.590151418	0.555089139	0.998958262
ENSG00000092445	3.324308362	0.305654142	0.435530528	0.701797285	0.482805592	0.998958262
ENSG00000089006	3.292211705	0.305382794	0.441274233	0.692047645	0.488907408	0.998958262
ENSG00000116871	19.87418378	0.304393081	0.506398744	0.601093672	0.547777598	0.998958262
ENSG00000188021	8.254503581	0.303636708	0.5229135	0.580663356	0.561467363	0.998958262
ENSG00000167193	65.36388821	0.303284625	0.383750745	0.790316706	0.429342833	0.998958262
ENSG00000196876	83.61756013	0.302403836	0.361841536	0.835735551	0.40330369	0.998958262
ENSG00000140416	54.2800318	0.30052352	0.413703579	0.726422336	0.467579903	0.998958262
ENSG00000226986	11.77687679	0.299678279	0.526032611	0.569695249	0.568884413	0.998958262
ENSG00000120265	9.311887366	0.297462667	0.523054881	0.568702593	0.569557988	0.998958262
ENSG00000171877	14.27008602	0.295740451	0.522406099	0.566112171	0.57131753	0.998958262
ENSG00000109339	25.45027811	0.295067317	0.499877997	0.590278666	0.55500384	0.998958262
ENSG00000121774	12.20357162	0.294092091	0.525728991	0.559398656	0.575889678	0.998958262
ENSG00000106462	2.099850324	0.293801008	0.396026009	0.741873012	0.458164279	0.998958262
ENSG00000008294	27.80613858	0.29329472	0.477606699	0.61409256	0.539154165	0.998958262
ENSG00000176884	160.6534941	0.292663877	0.29437845	0.994175617	0.320137377	0.998958262
ENSG00000120616	5.853274725	0.2922207	0.496500241	0.588561043	0.556155773	0.998958262
ENSG00000177189	48.6527538	0.291894899	0.426675522	0.684114472	0.493902884	0.998958262
ENSG00000174013	2.556487017	0.291865136	0.425625019	0.685733036	0.49288147	0.998958262
ENSG00000167535	51.61853987	0.29087498	0.418984443	0.694238139	0.487532878	0.998958262
ENSG00000165379	10.70980088	0.289861637	0.526263408	0.550791928	0.581776318	0.998958262
ENSG00000140406	2.564457088	0.289735149	0.425787767	0.680468468	0.496207881	0.998958262
ENSG00000128683	2.564457088	0.289735149	0.425787767	0.680468468	0.496207881	0.998958262
ENSG00000196233	70.19873981	0.289270048	0.381974539	0.757301909	0.448869007	0.998958262
ENSG00000138688	6.718727688	0.288523456	0.506758691	0.56935078	0.569118112	0.998958262
ENSG00000108443	53.44702507	0.287507745	0.407846514	0.704941038	0.48084693	0.998958262
ENSG00000008086	17.25568908	0.285615596	0.513926168	0.555752195	0.57838027	0.998958262
ENSG00000119383	3.547739063	0.285037277	0.463342104	0.615176724	0.538438018	0.998958262
ENSG00000235879	1.565234972	0.284562812	0.353473471	0.805047154	0.42079247	0.998958262
ENSG00000071575	2.043843454	0.284105833	0.393735002	0.72156611	0.470561282	0.998958262
ENSG00000158458	3.085070723	0.282681376	0.444254131	0.636305565	0.524577278	0.998958262
ENSG00000196632	3.085070723	0.282681376	0.444254131	0.636305565	0.524577278	0.998958262
ENSG00000095203	1.593238406	0.282583457	0.351546875	0.80382867	0.42149593	0.998958262
ENSG00000173153	4.082354415	0.282550353	0.475129103	0.594681217	0.55205658	0.998958262
ENSG00000162975	1.573205042	0.282322254	0.353937194	0.797662012	0.425066654	0.998958262
ENSG00000181555	3.041127146	0.282251059	0.443402493	0.636557222	0.524413297	0.998958262
ENSG00000102678	4.552992827	0.282059215	0.487503313	0.578579073	0.562873229	0.998958262
ENSG00000172869	4.552992827	0.282059215	0.487503313	0.578579073	0.562873229	0.998958262
ENSG00000269821	2.606462241	0.281932697	0.419145205	0.672637296	0.501178068	0.998958262
ENSG00000173166	3.597714287	0.280274393	0.459334227	0.610175286	0.541745699	0.998958262
ENSG00000124406	3.597714287	0.280274393	0.459334227	0.610175286	0.541745699	0.998958262
ENSG00000101935	4.076322769	0.279588229	0.475405357	0.58810492	0.556461871	0.998958262
ENSG00000079432	3.0350955	0.278748601	0.443554045	0.628443375	0.52971353	0.998958262
ENSG00000028528	10.37435644	0.278366849	0.519322072	0.536019677	0.591944951	0.998958262
ENSG00000095370	3.057067288	0.278339522	0.44363644	0.627404552	0.530394084	0.998958262
ENSG00000168487	3.541707417	0.27828835	0.46173658	0.602699378	0.546708695	0.998958262
ENSG00000119231	4.096356133	0.27745011	0.47169882	0.588193352	0.556402519	0.998958262
ENSG00000180673	5.522273084	0.27507285	0.501880759	0.548084072	0.583634177	0.998958262
ENSG00000107562	1.551233254	0.274934775	0.349010954	0.787753999	0.430840613	0.998958262
ENSG00000166164	1.551233254	0.274934775	0.349010954	0.787753999	0.430840613	0.998958262
ENSG00000215218	28.61432388	0.273871665	0.497172429	0.550858513	0.581730669	0.998958262
ENSG00000172262	5.516241438	0.273260158	0.502460574	0.54384398	0.586548842	0.998958262
ENSG00000139977	7.518778894	0.273142547	0.519785452	0.525490942	0.599241948	0.998958262
ENSG00000108018	2.077878535	0.272996865	0.384123684	0.710700423	0.477269898	0.998958262
ENSG00000117408	6.499523413	0.270280266	0.512326883	0.527554332	0.597808697	0.998958262
ENSG00000005889	8.994671068	0.269933422	0.525094452	0.514066414	0.607205558	0.998958262
ENSG00000100442	9.531224845	0.269668847	0.526112179	0.512569102	0.608252771	0.998958262
ENSG00000156959	9.531224845	0.269668847	0.526112179	0.512569102	0.608252771	0.998958262
ENSG00000130402	6.008851637	0.26951781	0.507953666	0.530595265	0.595699278	0.998958262
ENSG00000133401	2.079816959	0.268556878	0.385229011	0.697135653	0.485717904	0.998958262
ENSG00000151136	8.996609493	0.268080566	0.525364401	0.510275469	0.609858486	0.998958262
ENSG00000119487	10.50847517	0.267910369	0.526765807	0.508594836	0.611036249	0.998958262
ENSG00000250492	4.503017604	0.26705243	0.481679401	0.554419453	0.579291816	0.998958262
ENSG00000072195	7.482805388	0.266817302	0.518485555	0.51460894	0.606826317	0.998958262
ENSG00000163659	4.11035785	0.266777652	0.465141158	0.573541272	0.566278262	0.998958262
ENSG00000119596	148.499301	0.266507357	0.30053266	0.886783344	0.375195557	0.998958262
ENSG00000214655	10.53044696	0.266484514	0.526756138	0.505897312	0.612928739	0.998958262
ENSG00000143013	40.15266218	0.266055783	0.477142959	0.557601821	0.577116313	0.998958262
ENSG00000135486	45.2976404	0.265855325	0.430445241	0.617628678	0.536820136	0.998958262
ENSG00000151135	13.44431938	0.265413383	0.523480146	0.507017096	0.612142823	0.998958262
ENSG00000134215	1.080594843	0.265031388	0.292467033	0.906192348	0.364834053	0.998958262
ENSG00000178951	1.080594843	0.265031388	0.292467033	0.906192348	0.364834053	0.998958262
ENSG00000196712	14.4435415	0.26493827	0.520858646	0.508656758	0.610992837	0.998958262
ENSG00000160695	4.995627803	0.264838247	0.491374687	0.538974136	0.589904701	0.998958262
ENSG00000167778	15.00809871	0.26465249	0.520201121	0.508750326	0.610927242	0.998958262
ENSG00000010017	238.1535929	0.264096519	0.274388974	0.962489545	0.335803752	0.998958262
ENSG00000065665	5.99484992	0.26404005	0.506396763	0.521409435	0.60208158	0.998958262
ENSG00000091527	2.065815242	0.263972743	0.383354219	0.688587028	0.491083187	0.998958262
ENSG00000149930	1.09459656	0.263919613	0.291947568	0.903996612	0.365997198	0.998958262
ENSG00000163697	1.09459656	0.263919613	0.291947568	0.903996612	0.365997198	0.998958262
ENSG00000120137	1.09459656	0.263919613	0.291947568	0.903996612	0.365997198	0.998958262
ENSG00000070366	17.90796941	0.263769868	0.511094329	0.516088426	0.605792651	0.998958262
ENSG00000067798	4.50904925	0.263592053	0.478142992	0.551282895	0.581439762	0.998958262
ENSG00000105127	4.50904925	0.263592053	0.478142992	0.551282895	0.581439762	0.998958262
ENSG00000171604	12.50691941	0.261967875	0.525345141	0.498658605	0.618019912	0.998958262
ENSG00000138767	73.59915995	0.261727166	0.37179988	0.703946342	0.48146619	0.998958262
ENSG00000054118	13.43225609	0.261569232	0.523381615	0.499767712	0.617238648	0.998958262
ENSG00000215210	2.548516947	0.261504258	0.407351233	0.641962604	0.520897464	0.998958262
ENSG00000134369	12.49291769	0.260792808	0.525337346	0.496429219	0.619591614	0.998958262
ENSG00000104343	23.93733719	0.260563456	0.491167658	0.530497992	0.595766701	0.998958262
ENSG00000162989	37.36740766	0.259945714	0.455593173	0.570565429	0.568294258	0.998958262
ENSG00000204217	30.25769223	0.259488378	0.470273007	0.551782421	0.581097433	0.998958262
ENSG00000066777	18.85333946	0.259014994	0.511958811	0.505929361	0.61290624	0.998958262
ENSG00000181449	1.066593125	0.258344145	0.289320032	0.892935561	0.371891682	0.998958262
ENSG00000196950	2.586428877	0.257892206	0.408351746	0.631544271	0.527684712	0.998958262
ENSG00000147140	2.586428877	0.257892206	0.408351746	0.631544271	0.527684712	0.998958262
ENSG00000092201	2.035873383	0.257556147	0.377450017	0.682358288	0.495012425	0.998958262
ENSG00000143420	29.8288426	0.257411965	0.469698677	0.548036386	0.583666919	0.998958262
ENSG00000100393	3.996405687	0.256976053	0.463759146	0.554115332	0.579499918	0.998958262
ENSG00000089157	8.940983027	0.255770921	0.51000934	0.501502425	0.616017572	0.998958262
ENSG00000206652	2.572427159	0.255712412	0.407890847	0.626913826	0.530715724	0.998958262
ENSG00000201793	5.097516674	0.255009991	0.485677119	0.525060748	0.599540962	0.998958262
ENSG00000132535	58.81444191	0.252233599	0.417739398	0.603806106	0.545972559	0.998958262
ENSG00000167986	13.53608338	0.252076357	0.52521688	0.479947174	0.631264956	0.998958262
ENSG00000163412	5.478329508	0.251274054	0.490737309	0.512033728	0.608627405	0.998958262
ENSG00000162409	6.98804039	0.250953683	0.512837759	0.489343225	0.624598723	0.998958262
ENSG00000185352	3.99037404	0.250934665	0.46219486	0.542919636	0.587185135	0.998958262
ENSG00000172247	10.40055466	0.250657948	0.526181156	0.476371959	0.633809408	0.998958262
ENSG00000225137	6.888470348	0.24896079	0.490258573	0.50781527	0.6115829	0.998958262
ENSG00000137817	89.39168848	0.24805118	0.350845812	0.707009096	0.479560825	0.998958262
ENSG00000139620	17.78604718	0.247973966	0.51721426	0.479441473	0.631624595	0.998958262
ENSG00000120948	55.2665173	0.247618337	0.404761314	0.611763844	0.540694015	0.998958262
ENSG00000163788	3.412195515	0.247099681	0.404229159	0.611286137	0.541010167	0.998958262
ENSG00000173575	28.61644785	0.24156736	0.474728395	0.508853826	0.610854687	0.998958262
ENSG00000198626	17.26737197	0.240302629	0.520157056	0.461980909	0.644095011	0.998958262
ENSG00000139182	74.74440006	0.238827771	0.370905214	0.643905132	0.519636954	0.998958262
ENSG00000100888	24.03496881	0.238400931	0.490446794	0.486089285	0.626903864	0.998958262
ENSG00000159086	41.86931919	0.238035611	0.436963829	0.544749005	0.585926156	0.998958262
ENSG00000166598	1.808699037	0.237467911	0.384714796	0.617257027	0.537065206	0.998958262
ENSG00000118058	19.64520422	0.237162767	0.504497122	0.470097364	0.638285457	0.998958262
ENSG00000162368	17.69867363	0.236509373	0.511834783	0.462081479	0.644022891	0.998958262
ENSG00000151746	12.69049975	0.234950492	0.524608157	0.447859015	0.654254949	0.998958262
ENSG00000159248	1.794697319	0.234835427	0.38402835	0.611505444	0.540865016	0.998958262
ENSG00000116698	93.18730358	0.234028863	0.353809501	0.661454435	0.508320927	0.998958262
ENSG00000047315	1.822700754	0.233925852	0.381426721	0.613291727	0.539683463	0.998958262
ENSG00000104131	2.799951083	0.233104342	0.437862975	0.532368243	0.594470976	0.998958262
ENSG00000092148	103.6021264	0.233100157	0.33920987	0.687185656	0.491965743	0.998958262
ENSG00000132466	168.2490223	0.232760193	0.300708216	0.774040018	0.438907126	0.998958262
ENSG00000184916	2.8139528	0.231961616	0.435928863	0.532108874	0.594650592	0.998958262
ENSG00000145147	2.8139528	0.231961616	0.435928863	0.532108874	0.594650592	0.998958262
ENSG00000057663	4.289844975	0.231755461	0.481844156	0.480975971	0.630533577	0.998958262
ENSG00000109685	7.249599395	0.231723272	0.518811674	0.446642362	0.655133304	0.998958262
ENSG00000127481	12.27177499	0.231657767	0.526009235	0.440406275	0.659642881	0.998958262
ENSG00000230183	3.791203129	0.231448708	0.470704079	0.491707461	0.622926163	0.998958262
ENSG00000170322	3.284591211	0.231419005	0.455625746	0.507914679	0.61151318	0.998958262
ENSG00000077380	13.66171844	0.23136866	0.522875897	0.442492494	0.65813286	0.998958262
ENSG00000136152	5.295098738	0.231320136	0.498322428	0.464197721	0.642506094	0.998958262
ENSG00000138246	2.785949365	0.230788462	0.437507531	0.527507406	0.597841275	0.998958262
ENSG00000163531	13.79979719	0.230344179	0.526167655	0.437777155	0.661547833	0.998958262
ENSG00000143344	2.791981012	0.230184481	0.434492779	0.529777461	0.596266234	0.998958262
ENSG00000104888	2.791981012	0.230184481	0.434492779	0.529777461	0.596266234	0.998958262
ENSG00000253899	11.72315792	0.230181141	0.526184101	0.437453622	0.661782403	0.998958262
ENSG00000196323	6.750957549	0.22998402	0.515523775	0.446117195	0.655512593	0.998958262
ENSG00000198929	1.545201608	0.229926483	0.326060503	0.705165088	0.480707505	0.998958262
ENSG00000170579	108.9748062	0.229774621	0.376981201	0.609512146	0.542185025	0.998958262
ENSG00000120438	5.757767079	0.229656896	0.504094001	0.455583475	0.648689529	0.998958262
ENSG00000174672	4.311816763	0.229005663	0.480172157	0.476924078	0.633416185	0.998958262
ENSG00000131711	43.49612911	0.228987626	0.4587023	0.499207496	0.617633215	0.998958262
ENSG00000077684	7.720237807	0.228853286	0.520959824	0.439291623	0.660450244	0.998958262
ENSG00000155313	2.279337448	0.22878774	0.411656186	0.555773842	0.57836547	0.998958262
ENSG00000164086	4.804426963	0.228126414	0.490413623	0.465171445	0.641808686	0.998958262
ENSG00000115977	3.270589494	0.227892917	0.454487658	0.501428175	0.616069815	0.998958262
ENSG00000019995	2.121822112	0.227312924	0.358252658	0.634504503	0.525751629	0.998958262
ENSG00000090097	2.121822112	0.227312924	0.358252658	0.634504503	0.525751629	0.998958262
ENSG00000104064	2.329312671	0.226510934	0.408239233	0.554848518	0.578998278	0.998958262
ENSG00000204103	2.807921153	0.226416047	0.434790907	0.520746968	0.60254305	0.998958262
ENSG00000164659	1.780695602	0.226219273	0.379384304	0.596280002	0.550988189	0.998958262
ENSG00000103599	3.278559565	0.22609582	0.454592892	0.497358899	0.618935984	0.998958262
ENSG00000064042	3.278559565	0.22609582	0.454592892	0.497358899	0.618935984	0.998958262
ENSG00000116147	31.67792711	0.225222894	0.466753589	0.482530611	0.629429058	0.998958262
ENSG00000127124	8.799377005	0.225075959	0.52334438	0.430072372	0.667142996	0.998958262
ENSG00000101126	36.40717703	0.225069243	0.461486082	0.487705376	0.625758544	0.998958262
ENSG00000229419	8.813378723	0.224213479	0.522782756	0.428884612	0.668007199	0.998958262
ENSG00000130985	5.239091868	0.224008531	0.4980242	0.449794471	0.652858645	0.998958262
ENSG00000067955	3.775262987	0.223990248	0.463567944	0.483187526	0.628962592	0.998958262
ENSG00000049769	5.789647362	0.223863522	0.50413312	0.444056367	0.657001832	0.998958262
ENSG00000144893	7.273509608	0.223331705	0.517261372	0.431757941	0.665917351	0.998958262
ENSG00000215386	7.794123242	0.223091318	0.519313635	0.429588793	0.667494791	0.998958262
ENSG00000187555	59.27344747	0.222942265	0.397813416	0.560419172	0.575193557	0.998958262
ENSG00000162981	7.808124959	0.222871591	0.518735716	0.429643813	0.667454761	0.998958262
ENSG00000148516	5.269033727	0.222617294	0.498020667	0.447004128	0.654872079	0.998958262
ENSG00000173889	5.247061939	0.222502759	0.498043425	0.446753733	0.655052881	0.998958262
ENSG00000137642	1.30208712	0.222327005	0.331616519	0.670434048	0.502581136	0.998958262
ENSG00000174231	1.30208712	0.222327005	0.331616519	0.670434048	0.502581136	0.998958262
ENSG00000173175	1.30208712	0.222327005	0.331616519	0.670434048	0.502581136	0.998958262
ENSG00000044115	1.30208712	0.222327005	0.331616519	0.670434048	0.502581136	0.998958262
ENSG00000113163	1.108598278	0.221877275	0.271068334	0.818528938	0.413055225	0.998958262
ENSG00000215425	1.108598278	0.221877275	0.271068334	0.818528938	0.413055225	0.998958262
ENSG00000131759	3.256587777	0.221372698	0.45130164	0.490520483	0.623765639	0.998958262
ENSG00000255580	1.316088837	0.221371723	0.330329146	0.670154983	0.502758998	0.998958262
ENSG00000121297	1.316088837	0.221371723	0.330329146	0.670154983	0.502758998	0.998958262
ENSG00000106571	1.316088837	0.221371723	0.330329146	0.670154983	0.502758998	0.998958262
ENSG00000114770	45.37416341	0.221034525	0.42488801	0.520218316	0.602911421	0.998958262
ENSG00000009413	25.79223698	0.220419582	0.482712151	0.456627374	0.6479389	0.998958262
ENSG00000101266	22.35990572	0.220414011	0.495709709	0.44464332	0.656577536	0.998958262
ENSG00000139266	1.31005719	0.220204324	0.332193511	0.662879667	0.507407625	0.998958262
ENSG00000102081	114.5782478	0.220160394	0.338247736	0.650885049	0.515120693	0.998958262
ENSG00000141034	4.333788551	0.220024422	0.474511617	0.463686061	0.642872686	0.998958262
ENSG00000111218	28.81984519	0.219548332	0.474937549	0.462267793	0.643889293	0.998958262
ENSG00000113649	23.41104149	0.219355036	0.493776481	0.444239538	0.65686941	0.998958262
ENSG00000128881	5.305007233	0.219260498	0.495138774	0.442826354	0.65789134	0.998958262
ENSG00000169933	1.324058908	0.219258789	0.330891672	0.662630121	0.507567474	0.998958262
ENSG00000155096	141.4003479	0.219006769	0.312017151	0.701906188	0.48273767	0.998958262
ENSG00000006451	6.700982326	0.218750401	0.512329598	0.426972015	0.669399711	0.998958262
ENSG00000165186	8.685424842	0.21583878	0.522971319	0.412716286	0.679814491	0.998958262
ENSG00000143376	23.81964138	0.214888301	0.490851319	0.437786949	0.661540733	0.998958262
ENSG00000055163	23.7976696	0.214612826	0.490885718	0.437195091	0.66196987	0.998958262
ENSG00000078369	51.4399023	0.213614067	0.485871467	0.439651392	0.660189613	0.998958262
ENSG00000061273	4.241808176	0.213522391	0.475850275	0.448717595	0.65363539	0.998958262
ENSG00000105879	9.178035041	0.213439825	0.524045704	0.407292386	0.683793254	0.998958262
ENSG00000161681	40.65162278	0.212700942	0.455467129	0.466995155	0.640503345	0.998958262
ENSG00000055917	174.0372641	0.212522891	0.291295131	0.729579275	0.465647394	0.998958262
ENSG00000136891	23.76169609	0.212426817	0.492252327	0.431540504	0.666075408	0.998958262
ENSG00000119906	21.93105609	0.212299749	0.500886363	0.423848132	0.671676573	0.998958262
ENSG00000198720	1.052591408	0.212243941	0.265888965	0.798242757	0.424729629	0.998958262
ENSG00000141425	1.052591408	0.212243941	0.265888965	0.798242757	0.424729629	0.998958262
ENSG00000137076	1.786727248	0.212229339	0.366986962	0.578302122	0.563060162	0.998958262
ENSG00000204842	47.07297268	0.212033765	0.438507488	0.483535108	0.628715838	0.998958262
ENSG00000116544	170.3912466	0.211614229	0.297178411	0.712078068	0.476416434	0.998958262
ENSG00000182979	6.425637977	0.211411057	0.482491205	0.438165619	0.66126623	0.998958262
ENSG00000139613	50.48793898	0.210772631	0.413014538	0.510327391	0.609822116	0.998958262
ENSG00000109171	1.816669107	0.210661992	0.368355732	0.571898233	0.567390921	0.998958262
ENSG00000107929	3.135045946	0.208878646	0.396071999	0.527375442	0.597932894	0.998958262
ENSG00000136738	7.824065101	0.208578915	0.514105965	0.405711914	0.684954287	0.998958262
ENSG00000100697	18.77958722	0.208454511	0.510562973	0.408283644	0.683065446	0.998958262
ENSG00000008056	39.67369482	0.20823944	0.461030921	0.451682156	0.651497975	0.998958262
ENSG00000119729	1.80266739	0.208193147	0.367625423	0.566318687	0.571177159	0.998958262
ENSG00000105698	1.830670825	0.207663563	0.365196587	0.568635005	0.569603864	0.998958262
ENSG00000078295	1.830670825	0.207663563	0.365196587	0.568635005	0.569603864	0.998958262
ENSG00000157764	68.38101698	0.20692928	0.386009052	0.536073646	0.591907653	0.998958262
ENSG00000120733	12.93999547	0.206670759	0.524385266	0.394120073	0.693492392	0.998958262
ENSG00000100614	1.836702472	0.206015856	0.361288908	0.570224691	0.568525312	0.998958262
ENSG00000011332	2.271367377	0.204515718	0.392666741	0.520837893	0.602479703	0.998958262
ENSG00000162738	0.817446991	0.202258231	0.260269027	0.77711218	0.437092588	0.998958262
ENSG00000128908	0.817446991	0.202258231	0.260269027	0.77711218	0.437092588	0.998958262
ENSG00000128923	0.817446991	0.202258231	0.260269027	0.77711218	0.437092588	0.998958262
ENSG00000156973	0.817446991	0.202258231	0.260269027	0.77711218	0.437092588	0.998958262
ENSG00000113282	0.817446991	0.202258231	0.260269027	0.77711218	0.437092588	0.998958262
ENSG00000024048	0.817446991	0.202258231	0.260269027	0.77711218	0.437092588	0.998958262
ENSG00000131013	0.817446991	0.202258231	0.260269027	0.77711218	0.437092588	0.998958262
ENSG00000106459	0.817446991	0.202258231	0.260269027	0.77711218	0.437092588	0.998958262
ENSG00000123384	3.641657863	0.202190281	0.409525897	0.493717938	0.621505395	0.998958262
ENSG00000156983	15.40498489	0.201971545	0.519200201	0.389005137	0.697272346	0.998958262
ENSG00000104517	53.33834806	0.201791436	0.40944712	0.492838821	0.622126478	0.998958262
ENSG00000148925	4.227806458	0.201763568	0.468950238	0.430245155	0.667017318	0.998958262
ENSG00000123066	28.1780393	0.201591162	0.484844865	0.415784875	0.677567427	0.998958262
ENSG00000065559	117.4532139	0.200915461	0.325225677	0.617772442	0.536725351	0.998958262
ENSG00000015676	1.788665673	0.200450287	0.363033672	0.55215343	0.580843238	0.998958262
ENSG00000119522	16.39020529	0.20031381	0.517379589	0.387169911	0.698630424	0.998958262
ENSG00000239305	10.92948794	0.200271167	0.526677941	0.38025357	0.703757197	0.998958262
ENSG00000048540	0.803445273	0.199323826	0.258600049	0.770780308	0.440837161	0.998958262
ENSG00000186076	0.803445273	0.199323826	0.258600049	0.770780308	0.440837161	0.998958262
ENSG00000141448	0.803445273	0.199323826	0.258600049	0.770780308	0.440837161	0.998958262
ENSG00000170396	0.803445273	0.199323826	0.258600049	0.770780308	0.440837161	0.998958262
ENSG00000175084	0.803445273	0.199323826	0.258600049	0.770780308	0.440837161	0.998958262
ENSG00000125845	0.803445273	0.199323826	0.258600049	0.770780308	0.440837161	0.998958262
ENSG00000221963	0.803445273	0.199323826	0.258600049	0.770780308	0.440837161	0.998958262
ENSG00000125386	0.803445273	0.199323826	0.258600049	0.770780308	0.440837161	0.998958262
ENSG00000183117	0.803445273	0.199323826	0.258600049	0.770780308	0.440837161	0.998958262
ENSG00000168546	0.803445273	0.199323826	0.258600049	0.770780308	0.440837161	0.998958262
ENSG00000012232	0.803445273	0.199323826	0.258600049	0.770780308	0.440837161	0.998958262
ENSG00000106852	0.803445273	0.199323826	0.258600049	0.770780308	0.440837161	0.998958262
ENSG00000186907	2.337282742	0.199228228	0.389950696	0.510906199	0.60941674	0.998958262
ENSG00000145819	2.337282742	0.199228228	0.389950696	0.510906199	0.60941674	0.998958262
ENSG00000054356	2.29527759	0.199048738	0.393366162	0.50601388	0.612846906	0.998958262
ENSG00000186487	105.8964834	0.198991798	0.339571239	0.586008989	0.557869474	0.998958262
ENSG00000101413	13.03585269	0.198837641	0.52606876	0.377968921	0.705453682	0.998958262
ENSG00000162728	11.88476648	0.19870802	0.526158437	0.377658147	0.705684563	0.998958262
ENSG00000168137	198.1802316	0.196577278	0.284782105	0.690272578	0.490022789	0.998958262
ENSG00000179454	2.25736566	0.195815292	0.387146693	0.505790946	0.613003415	0.998958262
ENSG00000108312	15.36297974	0.195581852	0.520676976	0.375629922	0.707192043	0.998958262
ENSG00000163939	10.88554436	0.195308633	0.526762376	0.370771797	0.710807509	0.998958262
ENSG00000029363	114.9021117	0.194899715	0.327674425	0.594796848	0.551979275	0.998958262
ENSG00000177463	11.02534516	0.194402693	0.526720229	0.369081502	0.712066976	0.998958262
ENSG00000117020	287.6278458	0.192697696	0.268135984	0.718656604	0.472352528	0.998958262
ENSG00000104067	22.00671592	0.191127523	0.497613446	0.384088341	0.700912972	0.998958262
ENSG00000173452	1.330090554	0.191105591	0.309506028	0.617453536	0.53693562	0.998958262
ENSG00000185532	8.007645448	0.190722946	0.521814277	0.36549967	0.714738453	0.998958262
ENSG00000146457	32.1926423	0.190437526	0.46202411	0.412180926	0.680206816	0.998958262
ENSG00000150471	18.17569327	0.190375577	0.511703353	0.372042855	0.709860942	0.998958262
ENSG00000147162	284.3142239	0.190278031	0.252682558	0.753031918	0.451430734	0.998958262
ENSG00000151292	7.941730083	0.189708478	0.521817113	0.363553576	0.716191399	0.998958262
ENSG00000179388	23.25172093	0.189259125	0.505606031	0.374321336	0.708165261	0.998958262
ENSG00000143437	1.338060625	0.18924585	0.310051021	0.610370025	0.54161672	0.998958262
ENSG00000180776	1.338060625	0.18924585	0.310051021	0.610370025	0.54161672	0.998958262
ENSG00000166924	1.338060625	0.18924585	0.310051021	0.610370025	0.54161672	0.998958262
ENSG00000197183	7.475184894	0.188084919	0.515696339	0.364720291	0.715320211	0.998958262
ENSG00000110713	7.537007037	0.187013369	0.517817607	0.361156837	0.717982206	0.998958262
ENSG00000085185	6.509781485	0.186593082	0.512967752	0.363752071	0.716043156	0.998958262
ENSG00000178691	9.056842788	0.186015737	0.522440333	0.356051638	0.721801894	0.998958262
ENSG00000148798	7.551008754	0.185485395	0.516450567	0.35915421	0.719479729	0.998958262
ENSG00000150625	5.48858758	0.184374376	0.502569911	0.36686314	0.713721107	0.998958262
ENSG00000137776	59.20413804	0.184325586	0.397169107	0.464098497	0.642577179	0.998958262
ENSG00000196821	49.77596047	0.183677395	0.428849946	0.428302245	0.668431084	0.998958262
ENSG00000112658	36.02245652	0.183298919	0.45533142	0.402561542	0.687270806	0.998958262
ENSG00000114098	34.95925746	0.181675242	0.454006222	0.400160248	0.689038492	0.998958262
ENSG00000141027	165.0222144	0.181558287	0.301674999	0.60183405	0.547284607	0.998958262
ENSG00000090905	131.2303809	0.181379723	0.320331148	0.566225683	0.571240373	0.998958262
ENSG00000054965	44.89164725	0.180548355	0.435652857	0.414431702	0.678557976	0.998958262
ENSG00000122741	6.940569543	0.180310745	0.510414972	0.353263039	0.723891252	0.998958262
ENSG00000167323	4.997915805	0.179816497	0.495729999	0.362730715	0.716806053	0.998958262
ENSG00000164970	1.282053756	0.179608698	0.305852324	0.587239931	0.557042578	0.998958262
ENSG00000144619	6.033111427	0.178860882	0.505428176	0.35387992	0.723428876	0.998958262
ENSG00000059758	17.64444116	0.178849877	0.524830607	0.340776385	0.733271929	0.998958262
ENSG00000136280	5.03388931	0.17883633	0.493585772	0.362320674	0.71711241	0.998958262
ENSG00000115020	22.77294842	0.178439679	0.495713578	0.359965285	0.718873095	0.998958262
ENSG00000172239	4.547310757	0.178092301	0.481728135	0.369694622	0.711610039	0.998958262
ENSG00000166833	4.004725335	0.177986656	0.473826677	0.37563663	0.707187055	0.998958262
ENSG00000140382	7.415084802	0.177974815	0.517020458	0.344231668	0.730672068	0.998958262
ENSG00000096746	55.96672044	0.177737794	0.409449914	0.43408922	0.664223653	0.998958262
ENSG00000144290	7.060336979	0.177395139	0.510856666	0.347250316	0.728403273	0.998958262
ENSG00000043143	3.528055277	0.177272344	0.462826841	0.383020879	0.701704283	0.998958262
ENSG00000058673	3.998693688	0.177264965	0.476101028	0.372326365	0.709649871	0.998958262
ENSG00000164620	3.998693688	0.177264965	0.476101028	0.372326365	0.709649871	0.998958262
ENSG00000065150	4.491303888	0.177237556	0.486650647	0.364198748	0.715709602	0.998958262
ENSG00000108599	6.511719909	0.177203933	0.510235605	0.34729825	0.728367265	0.998958262
ENSG00000126858	13.64009622	0.177184724	0.522734593	0.338957334	0.734641872	0.998958262
ENSG00000119699	3.990723617	0.175916103	0.473660293	0.371397193	0.710341716	0.998958262
ENSG00000178573	24.84312329	0.175221976	0.490460217	0.357260323	0.72089693	0.998958262
ENSG00000119707	54.59056234	0.175139556	0.408861049	0.428359602	0.668389332	0.998958262
ENSG00000033050	3.7052544	0.174884129	0.432000239	0.40482415	0.685606776	0.998958262
ENSG00000169045	337.3773207	0.174858789	0.244973007	0.713787985	0.47535829	0.998958262
ENSG00000108510	90.92280021	0.174667545	0.350109602	0.498893902	0.61785413	0.998958262
ENSG00000124177	13.64203465	0.174343117	0.522671736	0.333561402	0.738710548	0.998958262
ENSG00000168280	2.351284459	0.173775199	0.367934571	0.472299187	0.636713251	0.998958262
ENSG00000205189	3.02941343	0.173643116	0.446576845	0.388831435	0.697400845	0.998958262
ENSG00000128585	15.04619619	0.173480088	0.52457394	0.330706646	0.740866082	0.998958262
ENSG00000095564	3.984691971	0.173360725	0.474465984	0.365380725	0.714827228	0.998958262
ENSG00000120658	4.469332099	0.173233159	0.483769549	0.35809025	0.720275776	0.998958262
ENSG00000141380	3.007441642	0.173084333	0.44614029	0.387959431	0.698046056	0.998958262
ENSG00000187135	3.007441642	0.173084333	0.44614029	0.387959431	0.698046056	0.998958262
ENSG00000152894	3.007441642	0.173084333	0.44614029	0.387959431	0.698046056	0.998958262
ENSG00000143393	4.549249182	0.172996049	0.481550825	0.359247748	0.71940976	0.998958262
ENSG00000089177	3.492081771	0.172801591	0.46077745	0.375021805	0.70764425	0.998958262
ENSG00000186479	33.01057208	0.172790034	0.46498831	0.371600814	0.710190083	0.998958262
ENSG00000155876	20.29977255	0.171781604	0.50313064	0.341425447	0.732783321	0.998958262
ENSG00000148053	3.027475006	0.171552231	0.439631302	0.390218417	0.696375044	0.998958262
ENSG00000092439	3.015411713	0.171347116	0.446275164	0.383949477	0.701015895	0.998958262
ENSG00000162636	0.831448708	0.170630545	0.241421431	0.706774638	0.479706538	0.998958262
ENSG00000177272	0.831448708	0.170630545	0.241421431	0.706774638	0.479706538	0.998958262
ENSG00000261261	0.831448708	0.170630545	0.241421431	0.706774638	0.479706538	0.998958262
ENSG00000257284	0.831448708	0.170630545	0.241421431	0.706774638	0.479706538	0.998958262
ENSG00000018189	0.831448708	0.170630545	0.241421431	0.706774638	0.479706538	0.998958262
ENSG00000157954	0.831448708	0.170630545	0.241421431	0.706774638	0.479706538	0.998958262
ENSG00000117523	46.35189652	0.170410079	0.425422224	0.400566941	0.688738989	0.998958262
ENSG00000086015	1.531549467	0.17009244	0.365690951	0.465126194	0.641841089	0.998958262
ENSG00000178233	1.531549467	0.17009244	0.365690951	0.465126194	0.641841089	0.998958262
ENSG00000146830	1.531549467	0.17009244	0.365690951	0.465126194	0.641841089	0.998958262
ENSG00000112308	173.0698649	0.16991942	0.288315567	0.589352222	0.55562502	0.998958262
ENSG00000071626	2.016189596	0.168903145	0.398255005	0.424108029	0.67148703	0.998958262
ENSG00000171587	43.33031996	0.168621191	0.430976723	0.391253591	0.695609799	0.998958262
ENSG00000185630	141.5647249	0.167920974	0.314374712	0.534142753	0.593242773	0.998958262
ENSG00000153266	3.486050124	0.167340303	0.459200661	0.364416511	0.715547008	0.998958262
ENSG00000248333	2.530771584	0.167188729	0.423591121	0.394693659	0.693068983	0.998958262
ENSG00000004142	2.530771584	0.167188729	0.423591121	0.394693659	0.693068983	0.998958262
ENSG00000083223	2.530771584	0.167188729	0.423591121	0.394693659	0.693068983	0.998958262
ENSG00000135655	12.13016897	0.166809508	0.525660666	0.31733306	0.750990894	0.998958262
ENSG00000114796	12.23205784	0.166083957	0.52628457	0.315578238	0.752322658	0.998958262
ENSG00000089053	33.63700377	0.165086716	0.457772565	0.360630428	0.71837574	0.998958262
ENSG00000198689	20.82016981	0.164996516	0.502334652	0.328459356	0.74256437	0.998958262
ENSG00000198900	10.16575982	0.164864943	0.526579109	0.313086752	0.754214754	0.998958262
ENSG00000077092	1.51754775	0.164438855	0.362262328	0.453922041	0.649884939	0.998958262
ENSG00000196456	1.51754775	0.164438855	0.362262328	0.453922041	0.649884939	0.998958262
ENSG00000047188	11.13094685	0.163582569	0.526631565	0.310620517	0.756089128	0.998958262
ENSG00000125703	0.789443556	0.163061283	0.236552246	0.6893246	0.49061902	0.998958262
ENSG00000166780	0.789443556	0.163061283	0.236552246	0.6893246	0.49061902	0.998958262
ENSG00000040731	0.789443556	0.163061283	0.236552246	0.6893246	0.49061902	0.998958262
ENSG00000165495	17.84253683	0.162535758	0.510427505	0.318430643	0.750158298	0.998958262
ENSG00000197102	5.590476451	0.162195795	0.484222274	0.334961449	0.737654167	0.998958262
ENSG00000103994	21.77299632	0.161591208	0.520979322	0.310168179	0.756433068	0.998958262
ENSG00000131089	124.3922662	0.161143498	0.317884615	0.506924496	0.612207797	0.998958262
ENSG00000124160	2.494798078	0.16049248	0.419015935	0.383022378	0.701703172	0.998958262
ENSG00000169018	2.979438207	0.159563456	0.437181487	0.364982189	0.715124702	0.998958262
ENSG00000140943	2.486828008	0.159103351	0.415739271	0.382699836	0.701942336	0.998958262
ENSG00000119950	3.2126442	0.157863461	0.398680944	0.395964401	0.69213129	0.998958262
ENSG00000171532	8.683835995	0.1575181	0.524568586	0.300281229	0.76396265	0.998958262
ENSG00000006128	2.971468136	0.156597256	0.432509674	0.362066481	0.717302351	0.998958262
ENSG00000175175	1.038939268	0.156290798	0.304101279	0.513943243	0.607291673	0.998958262
ENSG00000135537	1.038939268	0.156290798	0.304101279	0.513943243	0.607291673	0.998958262
ENSG00000092964	1.038939268	0.156290798	0.304101279	0.513943243	0.607291673	0.998958262
ENSG00000040341	1.038939268	0.156290798	0.304101279	0.513943243	0.607291673	0.998958262
ENSG00000254041	1.038939268	0.156290798	0.304101279	0.513943243	0.607291673	0.998958262
ENSG00000171365	1.038939268	0.156290798	0.304101279	0.513943243	0.607291673	0.998958262
ENSG00000186416	1.038939268	0.156290798	0.304101279	0.513943243	0.607291673	0.998958262
ENSG00000005483	30.21048779	0.155807221	0.468247288	0.332745592	0.739326331	0.998958262
ENSG00000138081	79.79163698	0.155270262	0.361547414	0.429460302	0.667588278	0.998958262
ENSG00000086758	360.8875753	0.155169805	0.237914037	0.652209542	0.514266005	0.998958262
ENSG00000137834	1.046909338	0.154289861	0.304829675	0.506151052	0.612750614	0.998958262
ENSG00000087338	1.046909338	0.154289861	0.304829675	0.506151052	0.612750614	0.998958262
ENSG00000146414	1.046909338	0.154289861	0.304829675	0.506151052	0.612750614	0.998958262
ENSG00000261115	9.64902303	0.153977033	0.52610441	0.292673906	0.769771417	0.998958262
ENSG00000162923	54.99054967	0.153642038	0.409845115	0.374878296	0.707750981	0.998958262
ENSG00000146374	1.02493755	0.15341734	0.302790859	0.506677581	0.612381064	0.998958262
ENSG00000005249	1.02493755	0.15341734	0.302790859	0.506677581	0.612381064	0.998958262
ENSG00000188158	1.02493755	0.15341734	0.302790859	0.506677581	0.612381064	0.998958262
ENSG00000072415	1.523579396	0.153353174	0.34799449	0.440677016	0.659446838	0.998958262
ENSG00000054523	33.21396941	0.152674406	0.468044683	0.32619622	0.744275901	0.998958262
ENSG00000011114	15.81005751	0.15205421	0.517474563	0.293839003	0.76888093	0.998958262
ENSG00000162670	7.690645525	0.152005961	0.518888177	0.292945508	0.769563803	0.998958262
ENSG00000126746	17.72858466	0.151687595	0.515099111	0.294482347	0.768389351	0.998958262
ENSG00000071246	2.03622296	0.151510538	0.375808733	0.40315864	0.686831524	0.998958262
ENSG00000124942	1.032907621	0.151424359	0.303529736	0.498878168	0.617865215	0.998958262
ENSG00000112893	1.032907621	0.151424359	0.303529736	0.498878168	0.617865215	0.998958262
ENSG00000008196	1.032907621	0.151424359	0.303529736	0.498878168	0.617865215	0.998958262
ENSG00000100883	2.008219525	0.150869696	0.378682118	0.398407235	0.690330026	0.998958262
ENSG00000108010	1.559552902	0.150335329	0.344126487	0.436860674	0.662212394	0.998958262
ENSG00000075461	1.539519538	0.149550915	0.348827404	0.428724675	0.668123602	0.998958262
ENSG00000171126	1.539519538	0.149550915	0.348827404	0.428724675	0.668123602	0.998958262
ENSG00000168785	1.539519538	0.149550915	0.348827404	0.428724675	0.668123602	0.998958262
ENSG00000158796	1.553521256	0.149537373	0.347171757	0.430730238	0.66666453	0.998958262
ENSG00000186908	29.87361853	0.149232194	0.483766947	0.308479517	0.757717484	0.998958262
ENSG00000100916	3.960781758	0.149153301	0.447691403	0.333160967	0.73901278	0.998958262
ENSG00000009307	327.0448097	0.149122048	0.245121497	0.608359729	0.542948915	0.998958262
ENSG00000153922	15.31141567	0.14878695	0.519112165	0.286618115	0.774404743	0.998958262
ENSG00000055130	20.99384166	0.148595304	0.500215353	0.297062662	0.76641867	0.998958262
ENSG00000148411	1.509577679	0.148216071	0.344614987	0.430091772	0.667128885	0.998958262
ENSG00000113532	2.046131455	0.148003246	0.380185597	0.389292091	0.697060086	0.998958262
ENSG00000133958	74.28675968	0.147601646	0.370183334	0.398725801	0.690095255	0.998958262
ENSG00000247556	2.032129738	0.145642599	0.379569865	0.383704325	0.701197607	0.998958262
ENSG00000198646	20.09844684	0.145449935	0.504154249	0.288502845	0.772961853	0.998958262
ENSG00000066027	18.32092893	0.145096614	0.516455574	0.280946942	0.778751096	0.998958262
ENSG00000143549	46.68092891	0.144555285	0.422272686	0.342326867	0.732104919	0.998958262
ENSG00000197312	1.525517821	0.144467888	0.34545259	0.418198885	0.675801711	0.998958262
ENSG00000198363	39.57064753	0.144078935	0.440651493	0.326967996	0.743692092	0.998958262
ENSG00000113575	105.5372355	0.143418474	0.33475608	0.428426792	0.668340422	0.998958262
ENSG00000124194	7.149998526	0.14209294	0.515257288	0.27577085	0.782724074	0.998958262
ENSG00000219201	7.239824103	0.141862004	0.516542893	0.274637414	0.783594819	0.998958262
ENSG00000170616	5.754023434	0.140171371	0.504396682	0.277899073	0.781089835	0.998958262
ENSG00000108578	2.963498066	0.139812631	0.412974873	0.338549971	0.734948777	0.998958262
ENSG00000153815	1.988186161	0.138966011	0.371914177	0.373650748	0.708664172	0.998958262
ENSG00000129083	7.15193695	0.138952289	0.515824672	0.269378912	0.787638112	0.998958262
ENSG00000100105	5.726019999	0.138398324	0.505861636	0.273589286	0.784400268	0.998958262
ENSG00000183576	58.34042864	0.138036888	0.40683175	0.339297237	0.734385824	0.998958262
ENSG00000105953	24.3788661	0.137940047	0.496258263	0.277960201	0.78104291	0.998958262
ENSG00000067191	6.667296821	0.137290904	0.51287255	0.2676901	0.788937871	0.998958262
ENSG00000157191	0.540297421	0.137180632	0.218741109	0.62713695	0.530569468	0.998958262
ENSG00000215835	0.540297421	0.137180632	0.218741109	0.62713695	0.530569468	0.998958262
ENSG00000151414	0.540297421	0.137180632	0.218741109	0.62713695	0.530569468	0.998958262
ENSG00000143669	0.540297421	0.137180632	0.218741109	0.62713695	0.530569468	0.998958262
ENSG00000066336	0.540297421	0.137180632	0.218741109	0.62713695	0.530569468	0.998958262
ENSG00000168056	0.540297421	0.137180632	0.218741109	0.62713695	0.530569468	0.998958262
ENSG00000111716	0.540297421	0.137180632	0.218741109	0.62713695	0.530569468	0.998958262
ENSG00000075415	0.540297421	0.137180632	0.218741109	0.62713695	0.530569468	0.998958262
ENSG00000139436	0.540297421	0.137180632	0.218741109	0.62713695	0.530569468	0.998958262
ENSG00000111786	0.540297421	0.137180632	0.218741109	0.62713695	0.530569468	0.998958262
ENSG00000073712	0.540297421	0.137180632	0.218741109	0.62713695	0.530569468	0.998958262
ENSG00000138593	0.540297421	0.137180632	0.218741109	0.62713695	0.530569468	0.998958262
ENSG00000133393	0.540297421	0.137180632	0.218741109	0.62713695	0.530569468	0.998958262
ENSG00000074356	0.540297421	0.137180632	0.218741109	0.62713695	0.530569468	0.998958262
ENSG00000266297	0.540297421	0.137180632	0.218741109	0.62713695	0.530569468	0.998958262
ENSG00000240445	0.540297421	0.137180632	0.218741109	0.62713695	0.530569468	0.998958262
ENSG00000154945	0.540297421	0.137180632	0.218741109	0.62713695	0.530569468	0.998958262
ENSG00000105372	0.540297421	0.137180632	0.218741109	0.62713695	0.530569468	0.998958262
ENSG00000138101	0.540297421	0.137180632	0.218741109	0.62713695	0.530569468	0.998958262
ENSG00000150556	0.540297421	0.137180632	0.218741109	0.62713695	0.530569468	0.998958262
ENSG00000116044	0.540297421	0.137180632	0.218741109	0.62713695	0.530569468	0.998958262
ENSG00000115252	0.540297421	0.137180632	0.218741109	0.62713695	0.530569468	0.998958262
ENSG00000154727	0.540297421	0.137180632	0.218741109	0.62713695	0.530569468	0.998958262
ENSG00000166897	0.540297421	0.137180632	0.218741109	0.62713695	0.530569468	0.998958262
ENSG00000113811	0.540297421	0.137180632	0.218741109	0.62713695	0.530569468	0.998958262
ENSG00000136068	0.540297421	0.137180632	0.218741109	0.62713695	0.530569468	0.998958262
ENSG00000152969	0.540297421	0.137180632	0.218741109	0.62713695	0.530569468	0.998958262
ENSG00000164463	0.540297421	0.137180632	0.218741109	0.62713695	0.530569468	0.998958262
ENSG00000135312	0.540297421	0.137180632	0.218741109	0.62713695	0.530569468	0.998958262
ENSG00000096968	0.540297421	0.137180632	0.218741109	0.62713695	0.530569468	0.998958262
ENSG00000198814	0.540297421	0.137180632	0.218741109	0.62713695	0.530569468	0.998958262
ENSG00000147027	0.540297421	0.137180632	0.218741109	0.62713695	0.530569468	0.998958262
ENSG00000165240	0.540297421	0.137180632	0.218741109	0.62713695	0.530569468	0.998958262
ENSG00000187672	5.775995222	0.137060187	0.501438628	0.273333923	0.784596541	0.998958262
ENSG00000151150	23.76433367	0.136531598	0.490222139	0.278509654	0.780621155	0.998958262
ENSG00000110367	91.76323689	0.136054901	0.354334336	0.383973236	0.700998285	0.998958262
ENSG00000111224	1.052940985	0.135862106	0.284656581	0.477284261	0.633159717	0.998958262
ENSG00000078725	89.1620548	0.135751618	0.350265544	0.387567718	0.698335963	0.998958262
ENSG00000166974	4.903997005	0.135440146	0.46013855	0.294346444	0.768493187	0.998958262
ENSG00000117360	10.90183408	0.135411067	0.526719125	0.257084015	0.797113917	0.998958262
ENSG00000196961	7.690429151	0.134913613	0.517459143	0.260723219	0.794305959	0.998958262
ENSG00000139675	1.060911056	0.134104179	0.285365422	0.469938431	0.638399006	0.998958262
ENSG00000140332	1.060911056	0.134104179	0.285365422	0.469938431	0.638399006	0.998958262
ENSG00000131558	1.060911056	0.134104179	0.285365422	0.469938431	0.638399006	0.998958262
ENSG00000104725	1.060911056	0.134104179	0.285365422	0.469938431	0.638399006	0.998958262
ENSG00000177570	1.060911056	0.134104179	0.285365422	0.469938431	0.638399006	0.998958262
ENSG00000101811	1.060911056	0.134104179	0.285365422	0.469938431	0.638399006	0.998958262
ENSG00000119787	10.87189222	0.13396607	0.526765026	0.25431846	0.79924954	0.998958262
ENSG00000048405	11.34446906	0.13260923	0.52659186	0.251825446	0.801175988	0.998958262
ENSG00000160917	5.197436293	0.132414306	0.497790183	0.266004253	0.790235934	0.998958262
ENSG00000090060	64.31823235	0.131322717	0.38930675	0.33732453	0.73587227	0.998958262
ENSG00000168906	40.0019492	0.130857804	0.455414422	0.287337856	0.773853639	0.998958262
ENSG00000178498	1.567522973	0.130430969	0.32587276	0.400251218	0.688971494	0.998958262
ENSG00000206585	0.554299139	0.129993781	0.213390812	0.609181714	0.542404	0.998958262
ENSG00000160741	0.554299139	0.129993781	0.213390812	0.609181714	0.542404	0.998958262
ENSG00000111728	0.554299139	0.129993781	0.213390812	0.609181714	0.542404	0.998958262
ENSG00000139168	0.554299139	0.129993781	0.213390812	0.609181714	0.542404	0.998958262
ENSG00000170653	0.554299139	0.129993781	0.213390812	0.609181714	0.542404	0.998958262
ENSG00000121749	0.554299139	0.129993781	0.213390812	0.609181714	0.542404	0.998958262
ENSG00000100625	0.554299139	0.129993781	0.213390812	0.609181714	0.542404	0.998958262
ENSG00000165898	0.554299139	0.129993781	0.213390812	0.609181714	0.542404	0.998958262
ENSG00000128833	0.554299139	0.129993781	0.213390812	0.609181714	0.542404	0.998958262
ENSG00000083799	0.554299139	0.129993781	0.213390812	0.609181714	0.542404	0.998958262
ENSG00000131747	0.554299139	0.129993781	0.213390812	0.609181714	0.542404	0.998958262
ENSG00000108960	0.554299139	0.129993781	0.213390812	0.609181714	0.542404	0.998958262
ENSG00000173482	0.554299139	0.129993781	0.213390812	0.609181714	0.542404	0.998958262
ENSG00000141449	0.554299139	0.129993781	0.213390812	0.609181714	0.542404	0.998958262
ENSG00000114541	0.554299139	0.129993781	0.213390812	0.609181714	0.542404	0.998958262
ENSG00000113360	0.554299139	0.129993781	0.213390812	0.609181714	0.542404	0.998958262
ENSG00000204642	0.554299139	0.129993781	0.213390812	0.609181714	0.542404	0.998958262
ENSG00000006377	0.554299139	0.129993781	0.213390812	0.609181714	0.542404	0.998958262
ENSG00000176623	0.554299139	0.129993781	0.213390812	0.609181714	0.542404	0.998958262
ENSG00000122126	0.554299139	0.129993781	0.213390812	0.609181714	0.542404	0.998958262
ENSG00000133216	0.526295704	0.129705862	0.213225041	0.608305015	0.542985195	0.998958262
ENSG00000254598	0.526295704	0.129705862	0.213225041	0.608305015	0.542985195	0.998958262
ENSG00000100644	0.526295704	0.129705862	0.213225041	0.608305015	0.542985195	0.998958262
ENSG00000259917	0.526295704	0.129705862	0.213225041	0.608305015	0.542985195	0.998958262
ENSG00000205918	0.526295704	0.129705862	0.213225041	0.608305015	0.542985195	0.998958262
ENSG00000108797	0.526295704	0.129705862	0.213225041	0.608305015	0.542985195	0.998958262
ENSG00000153885	0.526295704	0.129705862	0.213225041	0.608305015	0.542985195	0.998958262
ENSG00000188766	0.526295704	0.129705862	0.213225041	0.608305015	0.542985195	0.998958262
ENSG00000125844	0.526295704	0.129705862	0.213225041	0.608305015	0.542985195	0.998958262
ENSG00000149596	0.526295704	0.129705862	0.213225041	0.608305015	0.542985195	0.998958262
ENSG00000196132	0.526295704	0.129705862	0.213225041	0.608305015	0.542985195	0.998958262
ENSG00000185818	0.526295704	0.129705862	0.213225041	0.608305015	0.542985195	0.998958262
ENSG00000250182	0.526295704	0.129705862	0.213225041	0.608305015	0.542985195	0.998958262
ENSG00000113361	0.526295704	0.129705862	0.213225041	0.608305015	0.542985195	0.998958262
ENSG00000111817	0.526295704	0.129705862	0.213225041	0.608305015	0.542985195	0.998958262
ENSG00000153989	0.526295704	0.129705862	0.213225041	0.608305015	0.542985195	0.998958262
ENSG00000085719	0.526295704	0.129705862	0.213225041	0.608305015	0.542985195	0.998958262
ENSG00000198121	0.526295704	0.129705862	0.213225041	0.608305015	0.542985195	0.998958262
ENSG00000272294	0.526295704	0.129705862	0.213225041	0.608305015	0.542985195	0.998958262
ENSG00000156709	0.526295704	0.129705862	0.213225041	0.608305015	0.542985195	0.998958262
ENSG00000156531	0.526295704	0.129705862	0.213225041	0.608305015	0.542985195	0.998958262
ENSG00000109606	60.7743201	0.129308895	0.407251819	0.317515818	0.750852239	0.998958262
ENSG00000101746	9.918552106	0.129146461	0.526556471	0.245266118	0.806250385	0.998958262
ENSG00000100354	366.2115572	0.128623832	0.240093264	0.53572445	0.592149003	0.998958262
ENSG00000197921	4.720766235	0.128540705	0.490807502	0.261896373	0.793401336	0.998958262
ENSG00000163875	4.226217611	0.128501428	0.477903954	0.268885467	0.788017821	0.998958262
ENSG00000213923	1.010935833	0.128196981	0.280717261	0.456676516	0.647903573	0.998958262
ENSG00000143614	15.16221998	0.126558271	0.520555551	0.243121547	0.80791124	0.998958262
ENSG00000043591	1.018905904	0.126460074	0.281456467	0.449305982	0.653210943	0.998958262
ENSG00000224155	1.018905904	0.126460074	0.281456467	0.449305982	0.653210943	0.998958262
ENSG00000058272	46.17609139	0.126073886	0.439933939	0.286574585	0.774438076	0.998958262
ENSG00000114127	16.06946172	0.125866839	0.516558414	0.243664291	0.807490832	0.998958262
ENSG00000120251	1092.984184	0.125737524	0.201869611	0.622865045	0.53337321	0.998958262
ENSG00000198586	15.18419177	0.12555252	0.521558959	0.240725459	0.809767906	0.998958262
ENSG00000207005	66.61349255	0.125369204	0.350283076	0.357908254	0.720411973	0.998958262
ENSG00000132359	1.495575962	0.12465284	0.32148437	0.387741526	0.698207322	0.998958262
ENSG00000147419	1.495575962	0.12465284	0.32148437	0.387741526	0.698207322	0.998958262
ENSG00000087258	145.9227159	0.124267489	0.327740637	0.379164114	0.704565998	0.998958262
ENSG00000151247	4.100582558	0.123903084	0.419115787	0.295629724	0.767512871	0.998958262
ENSG00000135090	16.10737365	0.123257221	0.51794459	0.237973758	0.811901447	0.998958262
ENSG00000126464	1.98021609	0.122375186	0.350708426	0.348937113	0.727136522	0.998958262
ENSG00000138468	3.721544119	0.121594839	0.468599222	0.259485789	0.795260445	0.998958262
ENSG00000166272	4.222124389	0.121232575	0.479267251	0.252954015	0.800303749	0.998958262
ENSG00000104695	3.242935636	0.120991773	0.453464493	0.266816421	0.78961051	0.998958262
ENSG00000109586	3.264907425	0.120987859	0.452973142	0.267097201	0.789394322	0.998958262
ENSG00000149289	3.729514189	0.120053543	0.468684278	0.256150138	0.797834908	0.998958262
ENSG00000182473	3.751485978	0.119470094	0.467454138	0.255576075	0.798278194	0.998958262
ENSG00000232569	3.751485978	0.119470094	0.467454138	0.255576075	0.798278194	0.998958262
ENSG00000176542	4.300103047	0.1193206	0.467433614	0.255267478	0.798516517	0.998958262
ENSG00000074211	10.84970406	0.118829908	0.526657199	0.225630464	0.821488845	0.998958262
ENSG00000143321	13.62838251	0.118638888	0.522871371	0.226898804	0.820502432	0.998958262
ENSG00000171303	3.23690399	0.118272991	0.454839101	0.260032593	0.794838632	0.998958262
ENSG00000111676	36.5614315	0.117583819	0.47217144	0.249027808	0.803339271	0.998958262
ENSG00000107643	43.20306523	0.117063159	0.431678503	0.271181349	0.786251557	0.998958262
ENSG00000198795	2.758295508	0.116841237	0.435138036	0.268515339	0.788302669	0.998958262
ENSG00000134108	35.45428886	0.116216599	0.462149093	0.251469928	0.801450809	0.998958262
ENSG00000146676	112.8678156	0.115949089	0.347371878	0.33378951	0.738538399	0.998958262
ENSG00000113231	2.74429379	0.115514079	0.436249579	0.264788976	0.79117203	0.998958262
ENSG00000238057	3.244874061	0.115503729	0.453448956	0.25472267	0.798937305	0.998958262
ENSG00000107863	8.945178626	0.1152654	0.524589995	0.21972474	0.826085536	0.998958262
ENSG00000165029	2.772297225	0.115225009	0.430063705	0.267925443	0.788756708	0.998958262
ENSG00000206596	2.750325437	0.115099066	0.43033716	0.267462531	0.789113059	0.998958262
ENSG00000171206	8.981152131	0.114797711	0.523568953	0.219259967	0.826447545	0.998958262
ENSG00000085224	24.86312583	0.114653218	0.489607904	0.234173544	0.814850253	0.998958262
ENSG00000005810	47.31568026	0.114398574	0.424158766	0.269706967	0.7873857	0.998958262
ENSG00000104381	4.814685035	0.114332615	0.468942501	0.243809454	0.807378398	0.998958262
ENSG00000265082	3.222902272	0.114149246	0.452198884	0.252431507	0.80070755	0.998958262
ENSG00000125817	13.08579709	0.113835849	0.523909158	0.217281654	0.827988853	0.998958262
ENSG00000205268	2.752263861	0.113834672	0.436420407	0.26083719	0.794218064	0.998958262
ENSG00000165300	39.14817913	0.113691968	0.449936025	0.252684741	0.800511841	0.998958262
ENSG00000175782	2.780267296	0.113595585	0.430234004	0.264032094	0.791755189	0.998958262
ENSG00000068796	15.73259246	0.113202644	0.525232474	0.215528646	0.82935518	0.998958262
ENSG00000066933	57.82477141	0.113161558	0.399389248	0.283336516	0.776918888	0.998958262
ENSG00000167553	10.03831954	0.112130516	0.521493982	0.215017853	0.829753399	0.998958262
ENSG00000099381	2.259653661	0.111158882	0.413310318	0.268947753	0.787969888	0.998958262
ENSG00000163728	35.18653418	0.110981184	0.460917022	0.240783434	0.809722969	0.998958262
ENSG00000148950	2.25168359	0.110731035	0.409959881	0.270102126	0.787081686	0.998958262
ENSG00000204130	2.722322002	0.110387679	0.429620584	0.256942248	0.797223356	0.998958262
ENSG00000198846	7.945956509	0.11004192	0.521722818	0.210920274	0.832949483	0.998958262
ENSG00000132964	16.75190029	0.109380196	0.520973344	0.209953537	0.833703937	0.998958262
ENSG00000101096	2.245651944	0.10860195	0.412824459	0.263070531	0.792496217	0.998958262
ENSG00000164398	2.237681873	0.108209152	0.409470378	0.264266129	0.791574858	0.998958262
ENSG00000204052	2.237681873	0.108209152	0.409470378	0.264266129	0.791574858	0.998958262
ENSG00000085231	17.22835397	0.107981472	0.5142701	0.209970348	0.833690816	0.998958262
ENSG00000164663	7.431374521	0.107851765	0.519870998	0.207458707	0.835651638	0.998958262
ENSG00000183604	2.267623732	0.10725768	0.410445349	0.261320248	0.793845553	0.998958262
ENSG00000167081	12.53524159	0.106879339	0.525876031	0.203240559	0.838947013	0.998958262
ENSG00000163486	7.439344592	0.106150326	0.519514368	0.204326064	0.838098704	0.998958262
ENSG00000110047	1.767043462	0.106120231	0.379934609	0.279311831	0.780005528	0.998958262
ENSG00000119844	1.767043462	0.106120231	0.379934609	0.279311831	0.780005528	0.998958262
ENSG00000138698	1.767043462	0.106120231	0.379934609	0.279311831	0.780005528	0.998958262
ENSG00000170871	25.17272163	0.105718918	0.486857452	0.217145527	0.828094935	0.998958262
ENSG00000119812	11.65384849	0.105340074	0.526215914	0.200184128	0.84133658	0.998958262
ENSG00000128191	11.18924172	0.104015434	0.526755954	0.197464183	0.843464307	0.998958262
ENSG00000155760	1.761011815	0.103488592	0.382407313	0.270623987	0.786680245	0.998958262
ENSG00000106689	1.761011815	0.103488592	0.382407313	0.270623987	0.786680245	0.998958262
ENSG00000107771	2.231650226	0.103065519	0.407900028	0.25267348	0.800520543	0.998958262
ENSG00000162664	29.3831323	0.103034678	0.471136716	0.218693798	0.82688858	0.998958262
ENSG00000166963	11.19721179	0.102823075	0.52676248	0.195198176	0.845237807	0.998958262
ENSG00000078618	2.223680156	0.102785278	0.40462651	0.25402507	0.79947619	0.998958262
ENSG00000174307	2.223680156	0.102785278	0.40462651	0.25402507	0.79947619	0.998958262
ENSG00000171862	325.2278337	0.102599507	0.251289534	0.408292003	0.68305931	0.998958262
ENSG00000107282	6.446154122	0.102307828	0.513074861	0.199401367	0.841948791	0.998958262
ENSG00000166233	108.735307	0.101845739	0.336913628	0.30229035	0.762430734	0.998958262
ENSG00000116406	3.683632189	0.101778053	0.437974876	0.232383313	0.816240308	0.998958262
ENSG00000171456	12.97787657	0.101276362	0.526514403	0.1923525	0.847466097	0.998958262
ENSG00000116731	1.268401615	0.100893247	0.342354511	0.294704008	0.768220001	0.998958262
ENSG00000011105	1.268401615	0.100893247	0.342354511	0.294704008	0.768220001	0.998958262
ENSG00000111530	1.268401615	0.100893247	0.342354511	0.294704008	0.768220001	0.998958262
ENSG00000111725	1.268401615	0.100893247	0.342354511	0.294704008	0.768220001	0.998958262
ENSG00000136144	1.268401615	0.100893247	0.342354511	0.294704008	0.768220001	0.998958262
ENSG00000139800	1.268401615	0.100893247	0.342354511	0.294704008	0.768220001	0.998958262
ENSG00000161082	1.268401615	0.100893247	0.342354511	0.294704008	0.768220001	0.998958262
ENSG00000138802	1.268401615	0.100893247	0.342354511	0.294704008	0.768220001	0.998958262
ENSG00000170234	1.268401615	0.100893247	0.342354511	0.294704008	0.768220001	0.998958262
ENSG00000106536	1.268401615	0.100893247	0.342354511	0.294704008	0.768220001	0.998958262
ENSG00000113595	11.13323485	0.100677987	0.526538757	0.191207173	0.848363284	0.998958262
ENSG00000197971	94.54055775	0.099750503	0.392455198	0.254170421	0.799363901	0.998958262
ENSG00000036672	2.239620297	0.099388474	0.405124148	0.245328437	0.806202135	0.998958262
ENSG00000188483	1.747010098	0.098951608	0.378918973	0.261141867	0.793983106	0.998958262
ENSG00000091640	1.254399898	0.09798419	0.341345715	0.287052644	0.774072012	0.998958262
ENSG00000188517	1.254399898	0.09798419	0.341345715	0.287052644	0.774072012	0.998958262
ENSG00000164100	1.254399898	0.09798419	0.341345715	0.287052644	0.774072012	0.998958262
ENSG00000165280	1.254399898	0.09798419	0.341345715	0.287052644	0.774072012	0.998958262
ENSG00000170852	11.05137935	0.0974935	0.526749966	0.185084967	0.853162393	0.998958262
ENSG00000077147	6.448092546	0.097396541	0.512484379	0.190047823	0.849271656	0.998958262
ENSG00000196914	19.99281433	0.097374179	0.503314761	0.193465773	0.846594209	0.998958262
ENSG00000134313	11.10523142	0.097323545	0.52661186	0.184810772	0.853377458	0.998958262
ENSG00000060237	26.99805996	0.097263799	0.488963583	0.198918288	0.842326664	0.998958262
ENSG00000153201	10.62662294	0.096809862	0.526749329	0.183787347	0.854180282	0.998958262
ENSG00000135999	80.74809745	0.096803229	0.363251047	0.266491261	0.789860889	0.998958262
ENSG00000132405	2.229711802	0.096711653	0.388985641	0.248625252	0.803650674	0.998958262
ENSG00000144331	2.295627167	0.095878932	0.386459389	0.248095751	0.804060323	0.998958262
ENSG00000165704	20.5752501	0.095547068	0.507070179	0.188429673	0.850539841	0.998958262
ENSG00000087470	5.917570416	0.095278689	0.50656583	0.188087476	0.850808078	0.998958262
ENSG00000154122	10.55876915	0.09461817	0.526454215	0.179727253	0.857366697	0.998958262
ENSG00000151572	18.53501709	0.094554131	0.508848409	0.185819842	0.852586044	0.998958262
ENSG00000133065	5.468903793	0.094011105	0.501587476	0.187427139	0.851325746	0.998958262
ENSG00000185122	1.78901525	0.09361706	0.360419268	0.259744881	0.79506057	0.998958262
ENSG00000129682	35.92937008	0.092746192	0.459809003	0.201705906	0.840146645	0.998958262
ENSG00000174996	2.28959552	0.092515152	0.38687187	0.239136415	0.810999805	0.998958262
ENSG00000196715	10.54476743	0.092394409	0.526287898	0.17555868	0.860640667	0.998958262
ENSG00000142676	9.663374325	0.091711107	0.526300834	0.174256055	0.861664234	0.998958262
ENSG00000112715	14.35842513	0.09169066	0.521377307	0.175862391	0.860402052	0.998958262
ENSG00000170214	5.462872147	0.0914623	0.5024646	0.182027351	0.855561262	0.998958262
ENSG00000075785	24.10133613	0.091255641	0.492373114	0.185338391	0.852963628	0.998958262
ENSG00000123091	164.3206722	0.09118663	0.304250075	0.299709474	0.764398772	0.998958262
ENSG00000108883	1.260431545	0.091103749	0.324166911	0.281039631	0.778680003	0.998958262
ENSG00000160803	19.43622719	0.091086704	0.507181554	0.179593881	0.857471409	0.998958262
ENSG00000129472	1.282403333	0.090589865	0.323558568	0.279979804	0.779492999	0.998958262
ENSG00000131876	1.282403333	0.090589865	0.323558568	0.279979804	0.779492999	0.998958262
ENSG00000174473	1.782983603	0.09015704	0.361077041	0.249689206	0.802827706	0.998958262
ENSG00000050748	1.782983603	0.09015704	0.361077041	0.249689206	0.802827706	0.998958262
ENSG00000159899	1.782983603	0.09015704	0.361077041	0.249689206	0.802827706	0.998958262
ENSG00000092203	1.768981886	0.089335465	0.363109969	0.246028677	0.805660034	0.998958262
ENSG00000151320	18.42709657	0.088879228	0.511290468	0.17383314	0.861996599	0.998958262
ENSG00000171163	1.246429827	0.088418112	0.323109855	0.273647216	0.784355746	0.998958262
ENSG00000168781	1.246429827	0.088418112	0.323109855	0.273647216	0.784355746	0.998958262
ENSG00000062194	34.71840015	0.088279482	0.454722697	0.194139158	0.846066921	0.998958262
ENSG00000143401	4.970261947	0.087699955	0.494993651	0.177173898	0.859371797	0.998958262
ENSG00000182901	1.276371686	0.087526184	0.325246752	0.269107021	0.787847327	0.998958262
ENSG00000039560	1.276371686	0.087526184	0.325246752	0.269107021	0.787847327	0.998958262
ENSG00000237071	1.276371686	0.087526184	0.325246752	0.269107021	0.787847327	0.998958262
ENSG00000138430	37.95565371	0.087040074	0.445370184	0.195433097	0.845053908	0.998958262
ENSG00000006432	4.948290159	0.087026351	0.494879841	0.175853499	0.860409039	0.998958262
ENSG00000074964	0.761789698	0.086566441	0.270206037	0.320371973	0.748686369	0.998958262
ENSG00000255103	0.761789698	0.086566441	0.270206037	0.320371973	0.748686369	0.998958262
ENSG00000135766	0.761789698	0.086566441	0.270206037	0.320371973	0.748686369	0.998958262
ENSG00000165632	0.761789698	0.086566441	0.270206037	0.320371973	0.748686369	0.998958262
ENSG00000122958	0.761789698	0.086566441	0.270206037	0.320371973	0.748686369	0.998958262
ENSG00000135144	0.761789698	0.086566441	0.270206037	0.320371973	0.748686369	0.998958262
ENSG00000103671	0.761789698	0.086566441	0.270206037	0.320371973	0.748686369	0.998958262
ENSG00000206418	0.761789698	0.086566441	0.270206037	0.320371973	0.748686369	0.998958262
ENSG00000233087	0.761789698	0.086566441	0.270206037	0.320371973	0.748686369	0.998958262
ENSG00000198836	0.761789698	0.086566441	0.270206037	0.320371973	0.748686369	0.998958262
ENSG00000153147	0.761789698	0.086566441	0.270206037	0.320371973	0.748686369	0.998958262
ENSG00000166526	0.761789698	0.086566441	0.270206037	0.320371973	0.748686369	0.998958262
ENSG00000147677	0.761789698	0.086566441	0.270206037	0.320371973	0.748686369	0.998958262
ENSG00000044574	0.761789698	0.086566441	0.270206037	0.320371973	0.748686369	0.998958262
ENSG00000115760	59.76739432	0.086491804	0.397539295	0.217567935	0.82776577	0.998958262
ENSG00000177200	21.6583185	0.086096442	0.498667778	0.172652907	0.862924262	0.998958262
ENSG00000165238	9.629339243	0.085975568	0.526272167	0.16336712	0.87022939	0.998958262
ENSG00000166068	13.27756388	0.085709818	0.52656009	0.162773099	0.87069709	0.998958262
ENSG00000112245	34.87004787	0.084857446	0.459657275	0.184610253	0.853534743	0.998958262
ENSG00000163249	1.262369969	0.084849373	0.324205814	0.261714532	0.793541536	0.998958262
ENSG00000124766	13.34520129	0.084776862	0.523348013	0.16198946	0.871314154	0.998958262
ENSG00000176444	17.9364248	0.084671069	0.512410288	0.165240766	0.868754479	0.998958262
ENSG00000163444	0.769759769	0.084665186	0.271182588	0.312207307	0.754882979	0.998958262
ENSG00000218283	0.769759769	0.084665186	0.271182588	0.312207307	0.754882979	0.998958262
ENSG00000143507	0.769759769	0.084665186	0.271182588	0.312207307	0.754882979	0.998958262
ENSG00000099284	0.769759769	0.084665186	0.271182588	0.312207307	0.754882979	0.998958262
ENSG00000133812	0.769759769	0.084665186	0.271182588	0.312207307	0.754882979	0.998958262
ENSG00000179899	0.769759769	0.084665186	0.271182588	0.312207307	0.754882979	0.998958262
ENSG00000149923	0.769759769	0.084665186	0.271182588	0.312207307	0.754882979	0.998958262
ENSG00000182963	0.769759769	0.084665186	0.271182588	0.312207307	0.754882979	0.998958262
ENSG00000075884	0.769759769	0.084665186	0.271182588	0.312207307	0.754882979	0.998958262
ENSG00000238133	0.769759769	0.084665186	0.271182588	0.312207307	0.754882979	0.998958262
ENSG00000100321	0.769759769	0.084665186	0.271182588	0.312207307	0.754882979	0.998958262
ENSG00000155846	0.769759769	0.084665186	0.271182588	0.312207307	0.754882979	0.998958262
ENSG00000230202	0.769759769	0.084665186	0.271182588	0.312207307	0.754882979	0.998958262
ENSG00000235475	0.769759769	0.084665186	0.271182588	0.312207307	0.754882979	0.998958262
ENSG00000135164	4.9642303	0.084308813	0.494946598	0.170339212	0.864743375	0.998958262
ENSG00000155130	49.06123471	0.083907135	0.417303862	0.201069634	0.840644126	0.998958262
ENSG00000188215	5.420866994	0.08343542	0.499376939	0.167079041	0.867307857	0.998958262
ENSG00000119396	107.9867059	0.082738175	0.334379651	0.24743783	0.8045694	0.998958262
ENSG00000120727	48.6724518	0.082698171	0.421351336	0.196268919	0.844399687	0.998958262
ENSG00000097033	1.24039818	0.082660223	0.320445767	0.257953862	0.796442515	0.998958262
ENSG00000197265	1.24039818	0.082660223	0.320445767	0.257953862	0.796442515	0.998958262
ENSG00000182568	21.37336288	0.081363844	0.508537418	0.159995786	0.872884394	0.998958262
ENSG00000107341	13.77383455	0.081346863	0.523558093	0.155373137	0.876527161	0.998958262
ENSG00000048052	16.63436851	0.08064233	0.518225225	0.155612514	0.876338461	0.998958262
ENSG00000241506	4.994172159	0.079943523	0.489308237	0.163380702	0.870218696	0.998958262
ENSG00000145388	1.796985321	0.079886677	0.339736414	0.23514311	0.81409766	0.998958262
ENSG00000131188	1.796985321	0.079886677	0.339736414	0.23514311	0.81409766	0.998958262
ENSG00000232119	4.493591889	0.079589039	0.483676901	0.164550009	0.869298182	0.998958262
ENSG00000237984	35.4737778	0.079163094	0.476743961	0.166049494	0.868118	0.998958262
ENSG00000136802	16.51847792	0.078885837	0.514698716	0.153266047	0.878188475	0.998958262
ENSG00000108468	12.27618696	0.078852393	0.526639696	0.149727401	0.880979689	0.998958262
ENSG00000056586	256.134491	0.078370087	0.258541195	0.303124176	0.76179523	0.998958262
ENSG00000110321	1320.936577	0.077753952	0.192138646	0.404676279	0.68571548	0.998958262
ENSG00000118705	1.290373404	0.077546955	0.3051841	0.254098936	0.799419125	0.998958262
ENSG00000142634	8.195452221	0.077125817	0.522376787	0.147644035	0.882623701	0.998958262
ENSG00000179950	9.038933396	0.077066725	0.519914354	0.148229655	0.882161529	0.998958262
ENSG00000178104	0.775791416	0.076904304	0.253381551	0.303511851	0.761499818	0.998958262
ENSG00000119711	0.775791416	0.076904304	0.253381551	0.303511851	0.761499818	0.998958262
ENSG00000141298	0.775791416	0.076904304	0.253381551	0.303511851	0.761499818	0.998958262
ENSG00000112182	0.775791416	0.076904304	0.253381551	0.303511851	0.761499818	0.998958262
ENSG00000146063	4.890344865	0.076845152	0.483482888	0.15894079	0.873715524	0.998958262
ENSG00000165494	43.41068899	0.075917551	0.429951302	0.176572441	0.859844243	0.998958262
ENSG00000230409	1.717068238	0.075495322	0.335594454	0.224959981	0.822010407	0.998958262
ENSG00000061676	8.203422291	0.075413219	0.521869332	0.14450594	0.885100966	0.998958262
ENSG00000207513	0.783761486	0.075226473	0.254330484	0.295782367	0.76739629	0.998958262
ENSG00000132341	0.783761486	0.075226473	0.254330484	0.295782367	0.76739629	0.998958262
ENSG00000125378	0.783761486	0.075226473	0.254330484	0.295782367	0.76739629	0.998958262
ENSG00000103653	0.783761486	0.075226473	0.254330484	0.295782367	0.76739629	0.998958262
ENSG00000140443	0.783761486	0.075226473	0.254330484	0.295782367	0.76739629	0.998958262
ENSG00000105464	0.783761486	0.075226473	0.254330484	0.295782367	0.76739629	0.998958262
ENSG00000128654	0.783761486	0.075226473	0.254330484	0.295782367	0.76739629	0.998958262
ENSG00000101134	0.783761486	0.075226473	0.254330484	0.295782367	0.76739629	0.998958262
ENSG00000113300	0.783761486	0.075226473	0.254330484	0.295782367	0.76739629	0.998958262
ENSG00000164506	0.783761486	0.075226473	0.254330484	0.295782367	0.76739629	0.998958262
ENSG00000146576	0.783761486	0.075226473	0.254330484	0.295782367	0.76739629	0.998958262
ENSG00000174469	0.783761486	0.075226473	0.254330484	0.295782367	0.76739629	0.998958262
ENSG00000155984	0.783761486	0.075226473	0.254330484	0.295782367	0.76739629	0.998958262
ENSG00000153707	47.3695015	0.0739495	0.429977527	0.171984569	0.86344966	0.998958262
ENSG00000159593	4.014983407	0.073871325	0.465346289	0.158744846	0.873869904	0.998958262
ENSG00000162783	1.23242811	0.073477691	0.300833895	0.244246717	0.807039747	0.998958262
ENSG00000165650	1.23242811	0.073477691	0.300833895	0.244246717	0.807039747	0.998958262
ENSG00000206588	1.23242811	0.073477691	0.300833895	0.244246717	0.807039747	0.998958262
ENSG00000101745	1.23242811	0.073477691	0.300833895	0.244246717	0.807039747	0.998958262
ENSG00000171462	1.23242811	0.073477691	0.300833895	0.244246717	0.807039747	0.998958262
ENSG00000068308	1.23242811	0.073477691	0.300833895	0.244246717	0.807039747	0.998958262
ENSG00000132549	4.473558525	0.073029906	0.481655846	0.151622587	0.879484617	0.998958262
ENSG00000056097	84.33083716	0.072821392	0.372639542	0.195420462	0.845063799	0.998958262
ENSG00000127616	3.972978254	0.072473201	0.475006564	0.152573051	0.878734978	0.998958262
ENSG00000166402	11.87727919	0.072252932	0.526071376	0.137344352	0.890758615	0.998958262
ENSG00000157881	0.747787981	0.071519973	0.250002569	0.286076951	0.774819184	0.998958262
ENSG00000119969	0.747787981	0.071519973	0.250002569	0.286076951	0.774819184	0.998958262
ENSG00000198855	0.747787981	0.071519973	0.250002569	0.286076951	0.774819184	0.998958262
ENSG00000134308	0.747787981	0.071519973	0.250002569	0.286076951	0.774819184	0.998958262
ENSG00000099992	0.747787981	0.071519973	0.250002569	0.286076951	0.774819184	0.998958262
ENSG00000164576	0.747787981	0.071519973	0.250002569	0.286076951	0.774819184	0.998958262
ENSG00000249853	0.747787981	0.071519973	0.250002569	0.286076951	0.774819184	0.998958262
ENSG00000270487	0.747787981	0.071519973	0.250002569	0.286076951	0.774819184	0.998958262
ENSG00000197024	0.747787981	0.071519973	0.250002569	0.286076951	0.774819184	0.998958262
ENSG00000149187	176.2273703	0.07101391	0.293400881	0.242037141	0.808751384	0.998958262
ENSG00000125249	4.537535465	0.070970258	0.464923206	0.15264942	0.87867475	0.998958262
ENSG00000165671	28.47529379	0.070803942	0.481666861	0.146997745	0.8831338	0.998958262
ENSG00000138095	3.486399701	0.07075019	0.459783573	0.153877159	0.877706594	0.998958262
ENSG00000089022	3.464427913	0.069953563	0.459457077	0.152252661	0.87898766	0.998958262
ENSG00000207389	0.755758052	0.06985505	0.250983346	0.27832544	0.780762549	0.998958262
ENSG00000272167	0.755758052	0.06985505	0.250983346	0.27832544	0.780762549	0.998958262
ENSG00000140548	0.755758052	0.06985505	0.250983346	0.27832544	0.780762549	0.998958262
ENSG00000174482	0.755758052	0.06985505	0.250983346	0.27832544	0.780762549	0.998958262
ENSG00000185825	0.755758052	0.06985505	0.250983346	0.27832544	0.780762549	0.998958262
ENSG00000175826	3.958976537	0.069821617	0.47396356	0.147314315	0.882883934	0.998958262
ENSG00000197283	44.12500784	0.069773265	0.431203338	0.161810587	0.871455015	0.998958262
ENSG00000066044	3.980948325	0.069572233	0.472132694	0.147357371	0.882849951	0.998958262
ENSG00000217128	12.22211852	0.069454409	0.526750881	0.131854376	0.895099476	0.998958262
ENSG00000179965	3.494369772	0.069262872	0.459890751	0.15060723	0.880285558	0.998958262
ENSG00000102302	3.480368055	0.068049057	0.46206385	0.147271978	0.882917349	0.998958262
ENSG00000119682	7.608923221	0.067758487	0.519368353	0.130463258	0.896199922	0.998958262
ENSG00000163625	15.17441647	0.067753635	0.523713027	0.129371681	0.897063555	0.998958262
ENSG00000135097	7.690778728	0.067549283	0.519623714	0.129996537	0.896569167	0.998958262
ENSG00000158195	3.458396267	0.067235957	0.461740699	0.145614101	0.884226036	0.998958262
ENSG00000088179	3.458396267	0.067235957	0.461740699	0.145614101	0.884226036	0.998958262
ENSG00000257103	15.58904801	0.06722975	0.520061367	0.129272724	0.897141853	0.998958262
ENSG00000148842	4.002920114	0.066934623	0.465173575	0.143891714	0.885585979	0.998958262
ENSG00000082701	52.05106419	0.066696142	0.411093366	0.162240861	0.871116183	0.998958262
ENSG00000135930	7.190198457	0.065808479	0.517805567	0.1270911	0.898868295	0.998958262
ENSG00000074755	7.168226669	0.06567638	0.518389486	0.126693116	0.899183294	0.998958262
ENSG00000175161	73.60852103	0.064923149	0.405938713	0.159933376	0.872933557	0.998958262
ENSG00000168802	11.43055099	0.064191433	0.526725301	0.121868899	0.903002847	0.998958262
ENSG00000101782	6.681648116	0.064109073	0.514206937	0.124675629	0.900780352	0.998958262
ENSG00000142864	66.32866103	0.063773561	0.435869839	0.146313314	0.883674056	0.998958262
ENSG00000005955	53.68468808	0.063456171	0.406867698	0.155962666	0.876062449	0.998958262
ENSG00000206737	22.54904425	0.063394771	0.311114668	0.203766577	0.838535913	0.998958262
ENSG00000113269	55.80268337	0.06335238	0.410693911	0.154256926	0.877407159	0.998958262
ENSG00000171307	3.474336408	0.063202531	0.45956491	0.137526887	0.890614342	0.998958262
ENSG00000188352	2.987757855	0.062727959	0.444666155	0.141067536	0.88781659	0.998958262
ENSG00000150347	10.87202542	0.062264465	0.526741732	0.118206819	0.905903787	0.998958262
ENSG00000172660	21.10030654	0.062262149	0.508811657	0.122367773	0.90260776	0.998958262
ENSG00000215699	7.206138599	0.061869607	0.515629675	0.119988452	0.904492296	0.998958262
ENSG00000078140	32.87621046	0.061845327	0.496636479	0.124528362	0.900896946	0.998958262
ENSG00000132142	2.957815996	0.061243295	0.438532723	0.139655017	0.888932569	0.998958262
ENSG00000109158	6.705558328	0.060066426	0.513448856	0.116986192	0.906870995	0.998958262
ENSG00000188580	6.173097775	0.059826228	0.505145464	0.118433665	0.905724053	0.998958262
ENSG00000136828	17.26058383	0.059825131	0.512388788	0.116757299	0.907052382	0.998958262
ENSG00000081019	28.25027424	0.059438656	0.47682195	0.124655873	0.900795993	0.998958262
ENSG00000102786	21.53884829	0.059409676	0.503591181	0.117972034	0.906089817	0.998958262
ENSG00000182667	6.189037916	0.059296462	0.508683792	0.116568412	0.907202071	0.998958262
ENSG00000010295	2.981726209	0.058756954	0.444522351	0.132179978	0.894841938	0.998958262
ENSG00000115234	2.981726209	0.058756954	0.444522351	0.132179978	0.894841938	0.998958262
ENSG00000182670	20.01922891	0.058632583	0.506436119	0.115774884	0.907830956	0.998958262
ENSG00000180011	3.007791219	0.058567358	0.418270436	0.140022705	0.888642051	0.998958262
ENSG00000185129	194.0267128	0.058212578	0.281677518	0.206663914	0.836272342	0.998958262
ENSG00000198406	8.710307918	0.056751619	0.229791825	0.246969702	0.804931672	0.998958262
ENSG00000126581	10.71434606	0.056737997	0.522883848	0.108509752	0.913591345	0.998958262
ENSG00000165288	6.143155916	0.056300261	0.49652618	0.113388304	0.909722712	0.998958262
ENSG00000186187	2.495147656	0.05601617	0.420002689	0.133370979	0.893899996	0.998958262
ENSG00000158417	2.495147656	0.05601617	0.420002689	0.133370979	0.893899996	0.998958262
ENSG00000105568	14.81966865	0.055444264	0.521496915	0.10631753	0.915330424	0.998958262
ENSG00000182771	2.989696279	0.055183777	0.439156998	0.125658425	0.900002313	0.998958262
ENSG00000117713	115.1697666	0.055000997	0.323984598	0.169764233	0.865195556	0.998958262
ENSG00000004897	5.702459363	0.05470103	0.495500364	0.11039554	0.91209569	0.998958262
ENSG00000137710	14.12112591	0.054390289	0.524592512	0.103681023	0.917422487	0.998958262
ENSG00000174437	19.5944725	0.053901438	0.512117861	0.105252017	0.916175837	0.998958262
ENSG00000137845	22.58012791	0.053562213	0.504800843	0.106105632	0.915498542	0.998958262
ENSG00000089280	16.69602662	0.053433982	0.515386663	0.103677464	0.917425311	0.998958262
ENSG00000103494	13.06008165	0.053026631	0.523839883	0.101226792	0.919370429	0.998958262
ENSG00000065243	2.45917415	0.05260637	0.418962246	0.12556351	0.900077449	0.998958262
ENSG00000067225	2.467144221	0.05251334	0.423743906	0.123927069	0.90137302	0.998958262
ENSG00000172939	6.206916482	0.052493673	0.508487463	0.10323494	0.91777651	0.998958262
ENSG00000182890	6.206916482	0.052493673	0.508487463	0.10323494	0.91777651	0.998958262
ENSG00000130294	14.33628931	0.052477677	0.526289083	0.099712647	0.92057246	0.998958262
ENSG00000167258	12.63941846	0.052400846	0.525718425	0.099674737	0.920602558	0.998958262
ENSG00000125107	92.91272263	0.051979426	0.348028979	0.149353731	0.88127452	0.998958262
ENSG00000130939	6.22888827	0.051589005	0.505242078	0.1021075	0.918671348	0.998958262
ENSG00000169155	2.953722774	0.051467482	0.436957816	0.117785928	0.90623728	0.998958262
ENSG00000204253	2.511087797	0.051384661	0.415992583	0.123523023	0.901692944	0.998958262
ENSG00000240489	2.475114291	0.050890679	0.423960834	0.120036275	0.904454412	0.998958262
ENSG00000164588	2.475114291	0.050890679	0.423960834	0.120036275	0.904454412	0.998958262
ENSG00000023287	2.475114291	0.050890679	0.423960834	0.120036275	0.904454412	0.998958262
ENSG00000108671	17.73100587	0.050518655	0.516084564	0.097888329	0.922020968	0.998958262
ENSG00000074266	2.465205797	0.049952018	0.398650347	0.125302834	0.900283809	0.998958262
ENSG00000139793	136.7570536	0.049504472	0.31041821	0.159476701	0.873293313	0.998958262
ENSG00000109220	12.57544152	0.048888378	0.524771709	0.093161229	0.925775475	0.998958262
ENSG00000108840	9.940657097	0.048784481	0.52439398	0.093030208	0.925879563	0.998958262
ENSG00000170370	2.445172432	0.048694604	0.414100767	0.117591196	0.906391581	0.998958262
ENSG00000125966	5.662392635	0.04861589	0.504975809	0.0962737	0.923303198	0.998958262
ENSG00000141622	13.06999015	0.048613851	0.524461324	0.09269292	0.926147522	0.998958262
ENSG00000188786	2.453142503	0.048502304	0.418766041	0.115821962	0.907793645	0.998958262
ENSG00000112305	53.06657603	0.048396484	0.412891725	0.117213499	0.90669087	0.998958262
ENSG00000144355	15.81463351	0.048339336	0.517780776	0.093358691	0.925618607	0.998958262
ENSG00000109189	6.1269994	0.047967181	0.507126643	0.094586199	0.924643512	0.998958262
ENSG00000104613	1.988535738	0.047667781	0.392720565	0.121378368	0.90339135	0.998958262
ENSG00000185774	2.451204079	0.047666437	0.398193764	0.119706639	0.904715541	0.998958262
ENSG00000128595	19.06179558	0.046859764	0.51048843	0.091793978	0.926861728	0.998958262
ENSG00000185920	1.996505809	0.04685886	0.395957016	0.1183433	0.90579565	0.998958262
ENSG00000131409	9.276365814	0.046712465	0.523208843	0.089280726	0.928858812	0.998958262
ENSG00000126861	1.974534021	0.045866252	0.395079244	0.116093803	0.9075782	0.998958262
ENSG00000173757	1.974534021	0.045866252	0.395079244	0.116093803	0.9075782	0.998958262
ENSG00000116539	28.57365538	0.045451207	0.473447705	0.096000481	0.923520191	0.998958262
ENSG00000079785	6.142939542	0.045308391	0.506528252	0.089448892	0.928725169	0.998958262
ENSG00000105722	1.982504092	0.045030821	0.398377967	0.113035421	0.910002474	0.998958262
ENSG00000132718	57.20436205	0.044950541	0.431492025	0.104174673	0.917030733	0.998958262
ENSG00000186591	41.34667897	0.044465527	0.435844278	0.102021592	0.918739536	0.998958262
ENSG00000213236	15.32999339	0.044429562	0.519569499	0.08551226	0.931854149	0.998958262
ENSG00000198589	15.32999339	0.044429562	0.519569499	0.08551226	0.931854149	0.998958262
ENSG00000196792	45.35137348	0.044410007	0.435354399	0.102008862	0.918749641	0.998958262
ENSG00000157540	125.0946691	0.044394593	0.318084653	0.139568483	0.889000943	0.998958262
ENSG00000169083	2.519057868	0.043825341	0.39595328	0.110683112	0.911867638	0.998958262
ENSG00000198740	8.881551262	0.043671435	0.525023512	0.083179961	0.933708446	0.998958262
ENSG00000109919	15.35993524	0.043468198	0.521081196	0.083419241	0.933518189	0.998958262
ENSG00000067208	1.980565668	0.043422095	0.371942186	0.116744206	0.907062758	0.998958262
ENSG00000101421	11.70611171	0.043234498	0.526347575	0.082140585	0.93453492	0.998958262
ENSG00000164164	2.939721056	0.042987695	0.416580687	0.103191761	0.917810779	0.998958262
ENSG00000185811	1.990474163	0.042503533	0.395696056	0.107414599	0.914460073	0.998958262
ENSG00000048140	1.960532304	0.042378486	0.391573572	0.108226114	0.91381633	0.998958262
ENSG00000006114	8.335088991	0.041819411	0.522083638	0.08010098	0.936156943	0.998958262
ENSG00000101958	1.96656395	0.041775486	0.3741975	0.111640207	0.911108691	0.998958262
ENSG00000022355	7.884483944	0.041671173	0.517990473	0.080447759	0.935881144	0.998958262
ENSG00000174373	80.61478025	0.041597147	0.361920617	0.114934451	0.908497078	0.998958262
ENSG00000166855	5.596477271	0.041506694	0.49139975	0.08446625	0.932685735	0.998958262
ENSG00000176658	2.018477598	0.041320914	0.373514433	0.110627356	0.911911854	0.998958262
ENSG00000118689	2.018477598	0.041320914	0.373514433	0.110627356	0.911911854	0.998958262
ENSG00000197601	27.95718453	0.040400681	0.479878426	0.084189408	0.932905839	0.998958262
ENSG00000006194	2.439140786	0.040200813	0.397765129	0.10106671	0.919497504	0.998958262
ENSG00000147099	8.388941063	0.039511745	0.523800909	0.075432754	0.9398704	0.998958262
ENSG00000022267	34.97793756	0.039371929	0.455448876	0.086446429	0.93111154	0.998958262
ENSG00000121904	5.628357554	0.039222919	0.498916825	0.078616148	0.937337943	0.998958262
ENSG00000128829	1.976472445	0.039063022	0.392196743	0.099600576	0.920661436	0.998958262
ENSG00000136527	70.1575504	0.038851039	0.376629642	0.103154491	0.917840358	0.998958262
ENSG00000182831	85.14663365	0.038198543	0.354755959	0.10767555	0.914253065	0.998958262
ENSG00000233328	1.489893892	0.037749024	0.361353337	0.104465687	0.916799797	0.998958262
ENSG00000133935	1.489893892	0.037749024	0.361353337	0.104465687	0.916799797	0.998958262
ENSG00000174748	18.95775191	0.037511567	0.510944183	0.073416174	0.941474947	0.998958262
ENSG00000179833	2.012445951	0.037436181	0.373242503	0.100299887	0.920106247	0.998958262
ENSG00000215397	2.012445951	0.037436181	0.373242503	0.100299887	0.920106247	0.998958262
ENSG00000072274	2.012445951	0.037436181	0.373242503	0.100299887	0.920106247	0.998958262
ENSG00000119041	7.880390721	0.037047844	0.521793106	0.071001023	0.943396942	0.998958262
ENSG00000151498	1.497863963	0.035974149	0.361802202	0.099430431	0.920796522	0.998958262
ENSG00000123411	1.497863963	0.035974149	0.361802202	0.099430431	0.920796522	0.998958262
ENSG00000082397	1.497863963	0.035974149	0.361802202	0.099430431	0.920796522	0.998958262
ENSG00000198055	1.497863963	0.035974149	0.361802202	0.099430431	0.920796522	0.998958262
ENSG00000170873	1.497863963	0.035974149	0.361802202	0.099430431	0.920796522	0.998958262
ENSG00000164332	1.475892175	0.034884412	0.360528794	0.096759018	0.92291777	0.998958262
ENSG00000183878	1.475892175	0.034884412	0.360528794	0.096759018	0.92291777	0.998958262
ENSG00000153827	180.2079926	0.034829551	0.286392159	0.121614892	0.903204019	0.998958262
ENSG00000166912	1.481923821	0.034728023	0.340989114	0.101844961	0.918879737	0.998958262
ENSG00000198876	1.946530586	0.034692465	0.370431701	0.093654148	0.925383895	0.998958262
ENSG00000082014	23.39590288	0.033671317	0.491297918	0.068535436	0.945359413	0.998958262
ENSG00000081803	4.67911066	0.03351193	0.490699584	0.068294189	0.94555145	0.998958262
ENSG00000179151	1.483862246	0.033111084	0.360983721	0.09172459	0.92691686	0.998958262
ENSG00000183723	1.483862246	0.033111084	0.360983721	0.09172459	0.92691686	0.998958262
ENSG00000132485	23.41184302	0.032490342	0.49160065	0.066090926	0.947305435	0.998958262
ENSG00000132680	13.82415935	0.032303865	0.522701168	0.061801785	0.950720682	0.998958262
ENSG00000107897	1.467922104	0.032121073	0.340124193	0.094439246	0.924760241	0.998958262
ENSG00000130723	133.7042436	0.032038122	0.314842796	0.101759107	0.918947885	0.998958262
ENSG00000070444	4.184562036	0.031321527	0.475182147	0.065914781	0.947445673	0.998958262
ENSG00000067560	31.936544	0.031279796	0.465604151	0.067181092	0.946437537	0.998958262
ENSG00000128708	10.57699729	0.03101827	0.526762346	0.058884752	0.953043903	0.998958262
ENSG00000078699	4.192532107	0.030659339	0.478568625	0.064064665	0.948918737	0.998958262
ENSG00000104852	7.44766424	0.030640649	0.517076674	0.059257457	0.952747046	0.998958262
ENSG00000153914	78.94962566	0.030222046	0.362687507	0.083328058	0.933590691	0.998958262
ENSG00000137216	26.57305635	0.030010518	0.480694058	0.06243164	0.950219099	0.998958262
ENSG00000100335	1.505834034	0.029927036	0.342393302	0.087405436	0.930349249	0.998958262
ENSG00000130227	13.29363722	0.029769626	0.523869516	0.056826414	0.954683473	0.998958262
ENSG00000159202	13.35352094	0.028951956	0.524392244	0.055210495	0.955970768	0.998958262
ENSG00000138834	10.1203606	0.02870897	0.526550413	0.054522737	0.956518694	0.998958262
ENSG00000164134	19.75392626	0.028408096	0.506221315	0.056117938	0.955247854	0.998958262
ENSG00000102908	95.32628119	0.028162569	0.347256713	0.081100144	0.935362312	0.998958262
ENSG00000149925	1.519835751	0.028145006	0.322063712	0.087389561	0.930361867	0.998958262
ENSG00000177728	1.519835751	0.028145006	0.322063712	0.087389561	0.930361867	0.998958262
ENSG00000105784	1.519835751	0.028145006	0.322063712	0.087389561	0.930361867	0.998958262
ENSG00000143442	1.461890457	0.027905592	0.339733269	0.082139709	0.934535616	0.998958262
ENSG00000132589	1.461890457	0.027905592	0.339733269	0.082139709	0.934535616	0.998958262
ENSG00000102309	1.461890457	0.027905592	0.339733269	0.082139709	0.934535616	0.998958262
ENSG00000170832	12.75514502	0.027037975	0.526242399	0.051379318	0.959023265	0.998958262
ENSG00000133884	10.49708021	0.026366782	0.526273946	0.050100869	0.960042007	0.998958262
ENSG00000074054	1.469860528	0.026308068	0.34021362	0.077328086	0.938362548	0.998958262
ENSG00000115419	92.46669359	0.02628723	0.345897978	0.075997061	0.939421437	0.998958262
ENSG00000103342	43.52853952	0.026225004	0.451625817	0.05806799	0.953694471	0.998958262
ENSG00000087087	4.164528672	0.026222607	0.478298838	0.054824735	0.956278094	0.998958262
ENSG00000141279	38.38067653	0.025814707	0.444944428	0.058017824	0.953734431	0.998958262
ENSG00000172456	0.991252046	0.025780186	0.314627385	0.081938787	0.934695391	0.998958262
ENSG00000268146	0.991252046	0.025780186	0.314627385	0.081938787	0.934695391	0.998958262
ENSG00000088682	0.991252046	0.025780186	0.314627385	0.081938787	0.934695391	0.998958262
ENSG00000120071	0.991252046	0.025780186	0.314627385	0.081938787	0.934695391	0.998958262
ENSG00000126457	0.991252046	0.025780186	0.314627385	0.081938787	0.934695391	0.998958262
ENSG00000144158	0.991252046	0.025780186	0.314627385	0.081938787	0.934695391	0.998958262
ENSG00000197635	0.991252046	0.025780186	0.314627385	0.081938787	0.934695391	0.998958262
ENSG00000184347	0.991252046	0.025780186	0.314627385	0.081938787	0.934695391	0.998958262
ENSG00000164379	0.991252046	0.025780186	0.314627385	0.081938787	0.934695391	0.998958262
ENSG00000221866	0.991252046	0.025780186	0.314627385	0.081938787	0.934695391	0.998958262
ENSG00000185697	0.991252046	0.025780186	0.314627385	0.081938787	0.934695391	0.998958262
ENSG00000107295	0.991252046	0.025780186	0.314627385	0.081938787	0.934695391	0.998958262
ENSG00000172159	0.991252046	0.025780186	0.314627385	0.081938787	0.934695391	0.998958262
ENSG00000157514	1.005253763	0.025480476	0.298145684	0.085463171	0.931893174	0.998958262
ENSG00000136536	6.881168605	0.02521945	0.515282003	0.048943006	0.960964716	0.998958262
ENSG00000095794	0.983281975	0.024365599	0.296132334	0.082279426	0.934424514	0.998958262
ENSG00000053254	0.983281975	0.024365599	0.296132334	0.082279426	0.934424514	0.998958262
ENSG00000108298	0.983281975	0.024365599	0.296132334	0.082279426	0.934424514	0.998958262
ENSG00000124207	0.983281975	0.024365599	0.296132334	0.082279426	0.934424514	0.998958262
ENSG00000164329	0.983281975	0.024365599	0.296132334	0.082279426	0.934424514	0.998958262
ENSG00000173210	0.983281975	0.024365599	0.296132334	0.082279426	0.934424514	0.998958262
ENSG00000157110	0.983281975	0.024365599	0.296132334	0.082279426	0.934424514	0.998958262
ENSG00000251867	0.983281975	0.024365599	0.296132334	0.082279426	0.934424514	0.998958262
ENSG00000163349	63.65776058	0.024270955	0.388841645	0.062418611	0.950229475	0.998958262
ENSG00000244694	10.55093228	0.024267274	0.526748645	0.046069931	0.963254512	0.998958262
ENSG00000225485	16.92936582	0.023939642	0.515847828	0.046408341	0.962984788	0.998958262
ENSG00000117461	4.180468814	0.023760588	0.47989778	0.049511769	0.960511458	0.998958262
ENSG00000082269	4.180468814	0.023760588	0.47989778	0.049511769	0.960511458	0.998958262
ENSG00000143379	0.997283693	0.023664034	0.278489462	0.084972818	0.932283001	0.998958262
ENSG00000143324	0.997283693	0.023664034	0.278489462	0.084972818	0.932283001	0.998958262
ENSG00000156052	42.45804803	0.023511539	0.440930761	0.053322518	0.957474939	0.998958262
ENSG00000172264	4.696989226	0.023313062	0.476908622	0.048883708	0.961011973	0.998958262
ENSG00000197323	39.62551751	0.021522778	0.439883303	0.048928382	0.96097637	0.998958262
ENSG00000106443	10.10226566	0.021357252	0.526634469	0.040554224	0.967651278	0.998958262
ENSG00000136754	0.999222117	0.02092864	0.297579547	0.070329564	0.943931352	0.998958262
ENSG00000075539	0.999222117	0.02092864	0.297579547	0.070329564	0.943931352	0.998958262
ENSG00000170522	0.999222117	0.02092864	0.297579547	0.070329564	0.943931352	0.998958262
ENSG00000126070	1.013223834	0.020606239	0.279928585	0.073612485	0.941318737	0.998958262
ENSG00000118369	1.013223834	0.020606239	0.279928585	0.073612485	0.941318737	0.998958262
ENSG00000151502	1.013223834	0.020606239	0.279928585	0.073612485	0.941318737	0.998958262
ENSG00000088812	1.013223834	0.020606239	0.279928585	0.073612485	0.941318737	0.998958262
ENSG00000198034	1.013223834	0.020606239	0.279928585	0.073612485	0.941318737	0.998958262
ENSG00000181904	4.112615025	0.020081048	0.440302438	0.045607396	0.963623174	0.998958262
ENSG00000071189	24.58064377	0.019900633	0.486874604	0.040874247	0.967396148	0.998958262
ENSG00000159592	0.977250328	0.019802253	0.295554174	0.067000418	0.94658137	0.998958262
ENSG00000144228	0.977250328	0.019802253	0.295554174	0.067000418	0.94658137	0.998958262
ENSG00000177058	0.977250328	0.019802253	0.295554174	0.067000418	0.94658137	0.998958262
ENSG00000146197	0.977250328	0.019802253	0.295554174	0.067000418	0.94658137	0.998958262
ENSG00000113580	18.57699142	0.019755746	0.51380145	0.038450156	0.969328771	0.998958262
ENSG00000144278	3.671918473	0.019640551	0.464497494	0.042283439	0.966272748	0.998958262
ENSG00000066382	36.86687243	0.019373732	0.448242912	0.043221501	0.965524966	0.998958262
ENSG00000186063	0.969280258	0.018571977	0.275848374	0.067326758	0.946321575	0.998958262
ENSG00000067082	0.969280258	0.018571977	0.275848374	0.067326758	0.946321575	0.998958262
ENSG00000149212	0.969280258	0.018571977	0.275848374	0.067326758	0.946321575	0.998958262
ENSG00000149428	0.969280258	0.018571977	0.275848374	0.067326758	0.946321575	0.998958262
ENSG00000259673	0.969280258	0.018571977	0.275848374	0.067326758	0.946321575	0.998958262
ENSG00000215414	0.969280258	0.018571977	0.275848374	0.067326758	0.946321575	0.998958262
ENSG00000100650	138.897689	0.018208257	0.306036183	0.059497073	0.952556197	0.998958262
ENSG00000175216	3.709830403	0.01812481	0.467934568	0.038733643	0.96910275	0.998958262
ENSG00000116954	30.44449531	0.017987892	0.467869027	0.038446427	0.969331745	0.998958262
ENSG00000161203	33.25096082	0.017830409	0.459766524	0.038781442	0.969064641	0.998958262
ENSG00000102804	3.657916755	0.017054587	0.461950306	0.036918661	0.970549861	0.998958262
ENSG00000168438	12.28235181	0.016330996	0.525291045	0.031089424	0.975198224	0.998958262
ENSG00000088367	66.97864405	0.01628604	0.38792105	0.041982872	0.966512353	0.998958262
ENSG00000108231	9.587683668	0.01622556	0.526291643	0.030829978	0.975405133	0.998958262
ENSG00000109184	14.045868	0.016206049	0.52584022	0.030819341	0.975413616	0.998958262
ENSG00000187239	6.771309664	0.016009463	0.480244568	0.033336063	0.973406596	0.998958262
ENSG00000182872	3.695828685	0.015789019	0.467753448	0.033755002	0.973072518	0.998958262
ENSG00000135341	17.76151368	0.015765861	0.512442121	0.03076613	0.975456052	0.998958262
ENSG00000120549	0.985220399	0.015517667	0.277333116	0.055953169	0.955379114	0.998958262
ENSG00000257279	0.985220399	0.015517667	0.277333116	0.055953169	0.955379114	0.998958262
ENSG00000126003	0.985220399	0.015517667	0.277333116	0.055953169	0.955379114	0.998958262
ENSG00000034713	3.76174405	0.014682975	0.432185186	0.033973805	0.972898039	0.998958262
ENSG00000213553	3.775745767	0.014643346	0.411687079	0.035569118	0.971625933	0.998958262
ENSG00000122641	3.223251849	0.014450323	0.447002137	0.03232719	0.974211126	0.998958262
ENSG00000157985	9.581652021	0.013510362	0.526094593	0.025680481	0.979512192	0.998958262
ENSG00000187231	3.209250132	0.012483726	0.452295478	0.02760082	0.977980528	0.998958262
ENSG00000196670	3.209250132	0.012483726	0.452295478	0.02760082	0.977980528	0.998958262
ENSG00000184083	3.209250132	0.012483726	0.452295478	0.02760082	0.977980528	0.998958262
ENSG00000127585	15.19458304	0.012158605	0.526747573	0.023082414	0.981584534	0.998958262
ENSG00000109819	26.57892397	0.011804909	0.497867114	0.023710963	0.981083161	0.998958262
ENSG00000175793	0.484640129	0.011803206	0.213268703	0.055344296	0.955864173	0.998958262
ENSG00000142687	0.484640129	0.011803206	0.213268703	0.055344296	0.955864173	0.998958262
ENSG00000116983	0.484640129	0.011803206	0.213268703	0.055344296	0.955864173	0.998958262
ENSG00000158710	0.484640129	0.011803206	0.213268703	0.055344296	0.955864173	0.998958262
ENSG00000230630	0.484640129	0.011803206	0.213268703	0.055344296	0.955864173	0.998958262
ENSG00000159346	0.484640129	0.011803206	0.213268703	0.055344296	0.955864173	0.998958262
ENSG00000143761	0.484640129	0.011803206	0.213268703	0.055344296	0.955864173	0.998958262
ENSG00000135363	0.484640129	0.011803206	0.213268703	0.055344296	0.955864173	0.998958262
ENSG00000149782	0.484640129	0.011803206	0.213268703	0.055344296	0.955864173	0.998958262
ENSG00000139163	0.484640129	0.011803206	0.213268703	0.055344296	0.955864173	0.998958262
ENSG00000151846	0.484640129	0.011803206	0.213268703	0.055344296	0.955864173	0.998958262
ENSG00000100596	0.484640129	0.011803206	0.213268703	0.055344296	0.955864173	0.998958262
ENSG00000166477	0.484640129	0.011803206	0.213268703	0.055344296	0.955864173	0.998958262
ENSG00000169180	0.484640129	0.011803206	0.213268703	0.055344296	0.955864173	0.998958262
ENSG00000103091	0.484640129	0.011803206	0.213268703	0.055344296	0.955864173	0.998958262
ENSG00000108684	0.484640129	0.011803206	0.213268703	0.055344296	0.955864173	0.998958262
ENSG00000136478	0.484640129	0.011803206	0.213268703	0.055344296	0.955864173	0.998958262
ENSG00000141568	0.484640129	0.011803206	0.213268703	0.055344296	0.955864173	0.998958262
ENSG00000105298	0.484640129	0.011803206	0.213268703	0.055344296	0.955864173	0.998958262
ENSG00000105429	0.484640129	0.011803206	0.213268703	0.055344296	0.955864173	0.998958262
ENSG00000167615	0.484640129	0.011803206	0.213268703	0.055344296	0.955864173	0.998958262
ENSG00000261221	0.484640129	0.011803206	0.213268703	0.055344296	0.955864173	0.998958262
ENSG00000018510	0.484640129	0.011803206	0.213268703	0.055344296	0.955864173	0.998958262
ENSG00000155729	0.484640129	0.011803206	0.213268703	0.055344296	0.955864173	0.998958262
ENSG00000125834	0.484640129	0.011803206	0.213268703	0.055344296	0.955864173	0.998958262
ENSG00000089123	0.484640129	0.011803206	0.213268703	0.055344296	0.955864173	0.998958262
ENSG00000124214	0.484640129	0.011803206	0.213268703	0.055344296	0.955864173	0.998958262
ENSG00000134852	0.484640129	0.011803206	0.213268703	0.055344296	0.955864173	0.998958262
ENSG00000170085	0.484640129	0.011803206	0.213268703	0.055344296	0.955864173	0.998958262
ENSG00000178146	0.484640129	0.011803206	0.213268703	0.055344296	0.955864173	0.998958262
ENSG00000121775	0.498641846	0.011803198	0.213268703	0.055344256	0.955864205	0.998958262
ENSG00000231448	0.498641846	0.011803198	0.213268703	0.055344256	0.955864205	0.998958262
ENSG00000235082	0.498641846	0.011803198	0.213268703	0.055344256	0.955864205	0.998958262
ENSG00000152455	0.498641846	0.011803198	0.213268703	0.055344256	0.955864205	0.998958262
ENSG00000236493	0.498641846	0.011803198	0.213268703	0.055344256	0.955864205	0.998958262
ENSG00000120029	0.498641846	0.011803198	0.213268703	0.055344256	0.955864205	0.998958262
ENSG00000227615	0.498641846	0.011803198	0.213268703	0.055344256	0.955864205	0.998958262
ENSG00000110888	0.498641846	0.011803198	0.213268703	0.055344256	0.955864205	0.998958262
ENSG00000127334	0.498641846	0.011803198	0.213268703	0.055344256	0.955864205	0.998958262
ENSG00000111237	0.498641846	0.011803198	0.213268703	0.055344256	0.955864205	0.998958262
ENSG00000111737	0.498641846	0.011803198	0.213268703	0.055344256	0.955864205	0.998958262
ENSG00000169710	0.498641846	0.011803198	0.213268703	0.055344256	0.955864205	0.998958262
ENSG00000183963	0.498641846	0.011803198	0.213268703	0.055344256	0.955864205	0.998958262
ENSG00000196331	0.498641846	0.011803198	0.213268703	0.055344256	0.955864205	0.998958262
ENSG00000146085	0.498641846	0.011803198	0.213268703	0.055344256	0.955864205	0.998958262
ENSG00000185053	0.498641846	0.011803198	0.213268703	0.055344256	0.955864205	0.998958262
ENSG00000102316	0.498641846	0.011803198	0.213268703	0.055344256	0.955864205	0.998958262
ENSG00000077721	0.498641846	0.011803198	0.213268703	0.055344256	0.955864205	0.998958262
ENSG00000074590	6.392435253	0.011580005	0.512240609	0.022606574	0.9819641	0.998958262
ENSG00000121741	52.01347101	0.011080804	0.411668726	0.026916799	0.978526095	0.998958262
ENSG00000147050	57.64234217	0.010916737	0.402168603	0.027144678	0.97834434	0.998958262
ENSG00000169918	5.919858418	0.010748381	0.507018306	0.021199198	0.983086754	0.998958262
ENSG00000121879	18.04431449	0.010635371	0.517778977	0.020540368	0.98361231	0.998958262
ENSG00000204406	139.1810558	0.010602495	0.310219327	0.034177416	0.972735675	0.998958262
ENSG00000126107	0.506611917	0.010067908	0.213593531	0.047135827	0.962404973	0.998958262
ENSG00000181201	0.506611917	0.010067908	0.213593531	0.047135827	0.962404973	0.998958262
ENSG00000148655	0.506611917	0.010067908	0.213593531	0.047135827	0.962404973	0.998958262
ENSG00000173020	0.506611917	0.010067908	0.213593531	0.047135827	0.962404973	0.998958262
ENSG00000139318	0.506611917	0.010067908	0.213593531	0.047135827	0.962404973	0.998958262
ENSG00000033030	0.506611917	0.010067908	0.213593531	0.047135827	0.962404973	0.998958262
ENSG00000179476	0.506611917	0.010067908	0.213593531	0.047135827	0.962404973	0.998958262
ENSG00000140092	0.506611917	0.010067908	0.213593531	0.047135827	0.962404973	0.998958262
ENSG00000138606	0.506611917	0.010067908	0.213593531	0.047135827	0.962404973	0.998958262
ENSG00000102898	0.506611917	0.010067908	0.213593531	0.047135827	0.962404973	0.998958262
ENSG00000159842	0.506611917	0.010067908	0.213593531	0.047135827	0.962404973	0.998958262
ENSG00000007237	0.506611917	0.010067908	0.213593531	0.047135827	0.962404973	0.998958262
ENSG00000037042	0.506611917	0.010067908	0.213593531	0.047135827	0.962404973	0.998958262
ENSG00000119547	0.506611917	0.010067908	0.213593531	0.047135827	0.962404973	0.998958262
ENSG00000115289	0.506611917	0.010067908	0.213593531	0.047135827	0.962404973	0.998958262
ENSG00000131067	0.506611917	0.010067908	0.213593531	0.047135827	0.962404973	0.998958262
ENSG00000100241	0.506611917	0.010067908	0.213593531	0.047135827	0.962404973	0.998958262
ENSG00000142731	0.506611917	0.010067908	0.213593531	0.047135827	0.962404973	0.998958262
ENSG00000168310	0.506611917	0.010067908	0.213593531	0.047135827	0.962404973	0.998958262
ENSG00000113161	0.506611917	0.010067908	0.213593531	0.047135827	0.962404973	0.998958262
ENSG00000081842	0.506611917	0.010067908	0.213593531	0.047135827	0.962404973	0.998958262
ENSG00000124659	0.506611917	0.010067908	0.213593531	0.047135827	0.962404973	0.998958262
ENSG00000237508	0.506611917	0.010067908	0.213593531	0.047135827	0.962404973	0.998958262
ENSG00000164742	0.506611917	0.010067908	0.213593531	0.047135827	0.962404973	0.998958262
ENSG00000135241	0.506611917	0.010067908	0.213593531	0.047135827	0.962404973	0.998958262
ENSG00000136938	0.506611917	0.010067908	0.213593531	0.047135827	0.962404973	0.998958262
ENSG00000148219	0.506611917	0.010067908	0.213593531	0.047135827	0.962404973	0.998958262
ENSG00000198435	0.506611917	0.010067908	0.213593531	0.047135827	0.962404973	0.998958262
ENSG00000124479	0.506611917	0.010067908	0.213593531	0.047135827	0.962404973	0.998958262
ENSG00000197959	0.4926102	0.010046503	0.21338054	0.047082563	0.962447424	0.998958262
ENSG00000151657	0.4926102	0.010046503	0.21338054	0.047082563	0.962447424	0.998958262
ENSG00000079332	0.4926102	0.010046503	0.21338054	0.047082563	0.962447424	0.998958262
ENSG00000107566	0.4926102	0.010046503	0.21338054	0.047082563	0.962447424	0.998958262
ENSG00000175104	0.4926102	0.010046503	0.21338054	0.047082563	0.962447424	0.998958262
ENSG00000137478	0.4926102	0.010046503	0.21338054	0.047082563	0.962447424	0.998958262
ENSG00000140455	0.4926102	0.010046503	0.21338054	0.047082563	0.962447424	0.998958262
ENSG00000103540	0.4926102	0.010046503	0.21338054	0.047082563	0.962447424	0.998958262
ENSG00000108821	0.4926102	0.010046503	0.21338054	0.047082563	0.962447424	0.998958262
ENSG00000183684	0.4926102	0.010046503	0.21338054	0.047082563	0.962447424	0.998958262
ENSG00000101654	0.4926102	0.010046503	0.21338054	0.047082563	0.962447424	0.998958262
ENSG00000072062	0.4926102	0.010046503	0.21338054	0.047082563	0.962447424	0.998958262
ENSG00000005007	0.4926102	0.010046503	0.21338054	0.047082563	0.962447424	0.998958262
ENSG00000158435	0.4926102	0.010046503	0.21338054	0.047082563	0.962447424	0.998958262
ENSG00000214077	0.4926102	0.010046503	0.21338054	0.047082563	0.962447424	0.998958262
ENSG00000101298	0.4926102	0.010046503	0.21338054	0.047082563	0.962447424	0.998958262
ENSG00000132155	0.4926102	0.010046503	0.21338054	0.047082563	0.962447424	0.998958262
ENSG00000065882	0.4926102	0.010046503	0.21338054	0.047082563	0.962447424	0.998958262
ENSG00000154608	0.4926102	0.010046503	0.21338054	0.047082563	0.962447424	0.998958262
ENSG00000069020	0.4926102	0.010046503	0.21338054	0.047082563	0.962447424	0.998958262
ENSG00000070808	0.4926102	0.010046503	0.21338054	0.047082563	0.962447424	0.998958262
ENSG00000170624	0.4926102	0.010046503	0.21338054	0.047082563	0.962447424	0.998958262
ENSG00000183779	0.4926102	0.010046503	0.21338054	0.047082563	0.962447424	0.998958262
ENSG00000160408	0.4926102	0.010046503	0.21338054	0.047082563	0.962447424	0.998958262
ENSG00000124496	3.165306556	0.009978237	0.443120686	0.022518102	0.982034672	0.998958262
ENSG00000141858	3.203218485	0.008672813	0.453690843	0.01911613	0.984748464	0.998958262
ENSG00000226054	3.203218485	0.008672813	0.453690843	0.01911613	0.984748464	0.998958262
ENSG00000177879	39.30054752	0.008279168	0.442122237	0.018725971	0.98505971	0.998958262
ENSG00000224861	5.883884912	0.00795832	0.507155186	0.01569208	0.987480045	0.998958262
ENSG00000187257	3.181246697	0.007597277	0.451792484	0.016815855	0.986583521	0.998958262
ENSG00000173011	3.255132133	0.007377202	0.419724137	0.017576312	0.985976854	0.998958262
ENSG00000182175	3.211188556	0.007087617	0.451450029	0.015699671	0.987473989	0.998958262
ENSG00000075391	38.85188089	0.006874716	0.443817125	0.015489974	0.987641283	0.998958262
ENSG00000076321	5.921796842	0.006389593	0.507237367	0.012596851	0.989949433	0.998958262
ENSG00000198265	17.20686496	0.005966581	0.512668578	0.011638281	0.990714205	0.998958262
ENSG00000138041	30.85576361	0.005940916	0.473265485	0.01255303	0.989984394	0.998958262
ENSG00000132953	5.449220006	0.005282463	0.496698343	0.010635153	0.991514536	0.998958262
ENSG00000102466	17.13297953	0.005127321	0.514685178	0.009962053	0.992051563	0.998958262
ENSG00000070182	4.282357684	0.005126898	0.230131782	0.022278095	0.982226122	0.998958262
ENSG00000163812	11.32104163	0.005033814	0.526414636	0.00956245	0.992370385	0.998958262
ENSG00000077097	33.33674552	0.00484041	0.46148241	0.010488828	0.99163128	0.998958262
ENSG00000104490	9.00912474	0.004475258	0.522062694	0.008572262	0.993160409	0.998958262
ENSG00000143569	113.7433904	0.004037025	0.348878943	0.01157142	0.990767549	0.998958262
ENSG00000107372	185.4819949	0.003797446	0.298501948	0.012721679	0.989849842	0.998958262
ENSG00000198794	54.82989736	0.003384547	0.418194228	0.008093243	0.993542597	0.998958262
ENSG00000125676	29.41799974	0.003003848	0.485635259	0.006185399	0.995064797	0.998958262
ENSG00000102935	5.383304642	0.002815707	0.498157004	0.005652248	0.995490182	0.998958262
ENSG00000169862	27.55668791	0.002709762	0.477202339	0.005678435	0.995469289	0.998958262
ENSG00000172432	5.863851548	0.002664027	0.504986316	0.005275444	0.995790824	0.998958262
ENSG00000157890	2.702638215	0.002284619	0.433169199	0.005274194	0.995791821	0.998958262
ENSG00000181827	16.249648	0.001014865	0.516111961	0.001966366	0.998431068	0.998958262
ENSG00000077080	13.17029017	0.000898726	0.526759881	0.001706141	0.998638697	0.998958262
ENSG00000225792	2.688636498	-0.000285156	0.43282287	-0.000658829	0.999474331	0.999474331
ENSG00000134207	2.718578357	-0.000739925	0.433549368	-0.001706668	0.998638276	0.998958262
ENSG00000207949	2.718578357	-0.000739925	0.433549368	-0.001706668	0.998638276	0.998958262
ENSG00000241973	5.437156713	-0.001172576	0.500046337	-0.002344934	0.998129015	0.998958262
ENSG00000065526	8.125793211	-0.001196259	0.522841097	-0.002287998	0.998174443	0.998958262
ENSG00000137055	11.21312111	-0.001386326	0.52669839	-0.002632106	0.997899886	0.998958262
ENSG00000196220	8.103821422	-0.001930016	0.522946029	-0.003690661	0.997055286	0.998958262
ENSG00000183354	10.34185287	-0.002049901	0.5266631	-0.003892243	0.996894447	0.998958262
ENSG00000011677	2.67463478	-0.002801209	0.427842512	-0.00654729	0.994776056	0.998958262
ENSG00000023171	7.751012023	-0.003105988	0.499531745	-0.0062178	0.995038945	0.998958262
ENSG00000155849	2.704576639	-0.003309303	0.433207068	-0.007639078	0.993904957	0.998958262
ENSG00000101868	2.704576639	-0.003309303	0.433207068	-0.007639078	0.993904957	0.998958262
ENSG00000138668	203.0651819	-0.003490052	0.27648833	-0.012622781	0.989928745	0.998958262
ENSG00000147010	2.682604851	-0.00431077	0.429456808	-0.010037727	0.991991187	0.998958262
ENSG00000103353	16.2016112	-0.004579609	0.51607629	-0.008873899	0.992919746	0.998958262
ENSG00000168300	36.70760421	-0.004977125	0.457677653	-0.010874738	0.991323385	0.998958262
ENSG00000129159	128.5940669	-0.005516646	0.314672739	-0.017531377	0.986012701	0.998958262
ENSG00000131069	2.239969874	-0.005692394	0.388709881	-0.014644326	0.988315936	0.998958262
ENSG00000080802	37.20409126	-0.005870731	0.452570471	-0.012971972	0.989650154	0.998958262
ENSG00000142192	4.906634584	-0.006409897	0.493483159	-0.012989089	0.989636498	0.998958262
ENSG00000112851	4.906634584	-0.006409897	0.493483159	-0.012989089	0.989636498	0.998958262
ENSG00000058063	21.13021757	-0.006441739	0.49911042	-0.012906442	0.989702435	0.998958262
ENSG00000143995	10.29984772	-0.006829206	0.526744391	-0.012964934	0.989655769	0.998958262
ENSG00000236439	7.220489894	-0.007353152	0.504530436	-0.014574249	0.988371844	0.998958262
ENSG00000186642	2.676573204	-0.00753499	0.407755706	-0.018479177	0.985256589	0.998958262
ENSG00000175471	23.67905327	-0.007644895	0.498827301	-0.015325735	0.987772311	0.998958262
ENSG00000198793	2.196026298	-0.008813914	0.406089352	-0.02170437	0.982683778	0.998958262
ENSG00000187479	4.922574725	-0.008995138	0.494532725	-0.018189166	0.985487945	0.998958262
ENSG00000237296	2.225968157	-0.009329519	0.408422849	-0.022842793	0.981775673	0.998958262
ENSG00000102053	2.225968157	-0.009329519	0.408422849	-0.022842793	0.981775673	0.998958262
ENSG00000189108	2.225968157	-0.009329519	0.408422849	-0.022842793	0.981775673	0.998958262
ENSG00000120837	2.160052792	-0.009533556	0.359125707	-0.026546572	0.978821388	0.998958262
ENSG00000168807	4.900602937	-0.009908575	0.494417336	-0.020040914	0.984010735	0.998958262
ENSG00000011454	2.233938228	-0.010588799	0.404361497	-0.026186466	0.97910861	0.998958262
ENSG00000131473	2.241908299	-0.01063303	0.383933575	-0.027694972	0.977905434	0.998958262
ENSG00000095574	2.203996369	-0.010670492	0.410773878	-0.025976559	0.979276036	0.998958262
ENSG00000196504	9.47639991	-0.010769607	0.513613473	-0.020968311	0.983270934	0.998958262
ENSG00000260628	2.18202458	-0.011286648	0.40259485	-0.028034755	0.977634432	0.998958262
ENSG00000127838	2.18202458	-0.011286648	0.40259485	-0.028034755	0.977634432	0.998958262
ENSG00000086102	2.18202458	-0.011286648	0.40259485	-0.028034755	0.977634432	0.998958262
ENSG00000167978	158.6366407	-0.011755223	0.29856752	-0.039372076	0.968593742	0.998958262
ENSG00000055044	4.88660122	-0.011968365	0.492934445	-0.024279832	0.980629401	0.998958262
ENSG00000009335	2.21196644	-0.012256109	0.411044115	-0.029817015	0.976212989	0.998958262
ENSG00000214595	2.168022863	-0.012362906	0.381875591	-0.032374173	0.974173659	0.998958262
ENSG00000143702	7.621119718	-0.012593514	0.519820006	-0.024226681	0.980671796	0.998958262
ENSG00000166889	2.189994651	-0.013160571	0.407196337	-0.032319963	0.974216889	0.998958262
ENSG00000197579	2.227906581	-0.013261377	0.386349445	-0.034324825	0.972618129	0.998958262
ENSG00000151612	30.44484489	-0.013281765	0.467176246	-0.02842988	0.977319293	0.998958262
ENSG00000102312	9.87509131	-0.013283653	0.526141333	-0.02524731	0.979857701	0.998958262
ENSG00000117505	2.21993651	-0.01347471	0.406900908	-0.033115457	0.973582517	0.998958262
ENSG00000088833	2.21993651	-0.01347471	0.406900908	-0.033115457	0.973582517	0.998958262
ENSG00000164989	2.21993651	-0.01347471	0.406900908	-0.033115457	0.973582517	0.998958262
ENSG00000105576	14.63998667	-0.013679117	0.523574415	-0.026126405	0.979156516	0.998958262
ENSG00000143469	4.392052596	-0.014177939	0.479553184	-0.029564895	0.976414063	0.998958262
ENSG00000265150	18016.7237	-0.014302847	0.50890651	-0.028105058	0.97757836	0.998958262
ENSG00000169926	2.197964722	-0.014723646	0.407470176	-0.036134291	0.97117528	0.998958262
ENSG00000172878	2.197964722	-0.014723646	0.407470176	-0.036134291	0.97117528	0.998958262
ENSG00000144579	2.197964722	-0.014723646	0.407470176	-0.036134291	0.97117528	0.998958262
ENSG00000008952	2.197964722	-0.014723646	0.407470176	-0.036134291	0.97117528	0.998958262
ENSG00000143418	2.205934793	-0.015881081	0.403416024	-0.03936651	0.968598181	0.998958262
ENSG00000033627	4.888539644	-0.016198586	0.488794736	-0.033139853	0.973563062	0.998958262
ENSG00000011566	6.737788189	-0.0166513	0.4936818	-0.033728811	0.973093404	0.998958262
ENSG00000069275	1.749298099	-0.016727658	0.336709693	-0.049679763	0.960377583	0.998958262
ENSG00000144567	1.749298099	-0.016727658	0.336709693	-0.049679763	0.960377583	0.998958262
ENSG00000177565	1.749298099	-0.016727658	0.336709693	-0.049679763	0.960377583	0.998958262
ENSG00000118816	9.336599109	-0.016801451	0.525773297	-0.031955694	0.974507384	0.998958262
ENSG00000250510	7.112569377	-0.016882007	0.518088487	-0.032585181	0.974005387	0.998958262
ENSG00000164604	22.30504996	-0.016930567	0.495596618	-0.03416199	0.972747976	0.998958262
ENSG00000106526	9.721288792	-0.017284524	0.524356903	-0.032963281	0.97370387	0.998958262
ENSG00000163605	11.6364527	-0.017926153	0.52672747	-0.034033069	0.97285078	0.998958262
ENSG00000118985	1.741328028	-0.017976124	0.358380841	-0.050159278	0.959995462	0.998958262
ENSG00000253831	1.689414381	-0.018598126	0.354704547	-0.052432725	0.958183899	0.998958262
ENSG00000116754	93.01985583	-0.019096196	0.345569058	-0.055260144	0.955931214	0.998958262
ENSG00000157600	9.300625604	-0.019158695	0.525732013	-0.036441941	0.970929972	0.998958262
ENSG00000126803	4.39399102	-0.019550954	0.484148684	-0.040382127	0.967788479	0.998958262
ENSG00000132507	79.71841257	-0.021706182	0.367884091	-0.059002775	0.952949898	0.998958262
ENSG00000004487	1.683382734	-0.02282499	0.355433458	-0.064217335	0.948797174	0.998958262
ENSG00000174010	1.683382734	-0.02282499	0.355433458	-0.064217335	0.948797174	0.998958262
ENSG00000136928	8.911842699	-0.022890697	0.522531758	-0.043807284	0.965058021	0.998958262
ENSG00000163113	1.697384452	-0.022991426	0.37589251	-0.061164896	0.951227886	0.998958262
ENSG00000187098	1.697384452	-0.022991426	0.37589251	-0.061164896	0.951227886	0.998958262
ENSG00000007168	341.3887783	-0.023356139	0.250565928	-0.093213549	0.925733911	0.998958262
ENSG00000060709	1.727326311	-0.02339295	0.377342543	-0.061993939	0.950567659	0.998958262
ENSG00000163320	1.218775969	-0.023892324	0.299157148	-0.079865461	0.93634426	0.998958262
ENSG00000155111	1.218775969	-0.023892324	0.299157148	-0.079865461	0.93634426	0.998958262
ENSG00000165914	42.0004865	-0.024164128	0.485800364	-0.04974086	0.960328895	0.998958262
ENSG00000118260	16.52499235	-0.024321572	0.517576256	-0.046991282	0.962520176	0.998958262
ENSG00000166313	1.721294664	-0.024489446	0.35634765	-0.068723466	0.945209739	0.998958262
ENSG00000090776	1.691352805	-0.024726198	0.358547672	-0.068962094	0.945019792	0.998958262
ENSG00000135740	1.705354522	-0.025061399	0.379059085	-0.066114755	0.947286464	0.998958262
ENSG00000154240	1.705354522	-0.025061399	0.379059085	-0.066114755	0.947286464	0.998958262
ENSG00000113763	1.705354522	-0.025061399	0.379059085	-0.066114755	0.947286464	0.998958262
ENSG00000130054	1.705354522	-0.025061399	0.379059085	-0.066114755	0.947286464	0.998958262
ENSG00000072803	21.28385606	-0.025100482	0.500810857	-0.050119684	0.960027014	0.998958262
ENSG00000165006	16.96956575	-0.025658306	0.516453504	-0.049681735	0.960376012	0.998958262
ENSG00000225830	6.583985671	-0.025874942	0.512807797	-0.050457389	0.959757905	0.998958262
ENSG00000152520	24.06425656	-0.025889811	0.489243391	-0.052918059	0.957797195	0.998958262
ENSG00000122584	1.713324593	-0.026255428	0.376674347	-0.069703254	0.944429852	0.998958262
ENSG00000068878	23.99037112	-0.026444325	0.490624084	-0.053899361	0.957015346	0.998958262
ENSG00000117222	13.23604151	-0.02652592	0.52489613	-0.05053556	0.959695612	0.998958262
ENSG00000133226	40.96812331	-0.02682782	0.435917157	-0.061543391	0.950926459	0.998958262
ENSG00000070018	45.37417763	-0.027772299	0.425583812	-0.065256944	0.947969423	0.998958262
ENSG00000179981	1.242686182	-0.028141719	0.301039787	-0.093481725	0.925520867	0.998958262
ENSG00000182389	1.242686182	-0.028141719	0.301039787	-0.093481725	0.925520867	0.998958262
ENSG00000159082	1.242686182	-0.028141719	0.301039787	-0.093481725	0.925520867	0.998958262
ENSG00000176428	1.242686182	-0.028141719	0.301039787	-0.093481725	0.925520867	0.998958262
ENSG00000171100	1.242686182	-0.028141719	0.301039787	-0.093481725	0.925520867	0.998958262
ENSG00000088038	13.76247041	-0.02845162	0.522566112	-0.054445973	0.956579852	0.998958262
ENSG00000108852	3.93929275	-0.02929147	0.4729999	-0.06192701	0.950620958	0.998958262
ENSG00000251322	8.435172641	-0.029461412	0.517889239	-0.056887477	0.95463483	0.998958262
ENSG00000143164	3.887379103	-0.029545427	0.470060741	-0.062854487	0.949882377	0.998958262
ENSG00000137822	1.22674604	-0.029610407	0.320924316	-0.092266014	0.92648669	0.998958262
ENSG00000227946	1.22674604	-0.029610407	0.320924316	-0.092266014	0.92648669	0.998958262
ENSG00000198355	1.22674604	-0.029610407	0.320924316	-0.092266014	0.92648669	0.998958262
ENSG00000080546	1.22674604	-0.029610407	0.320924316	-0.092266014	0.92648669	0.998958262
ENSG00000112282	1.22674604	-0.029610407	0.320924316	-0.092266014	0.92648669	0.998958262
ENSG00000179603	1.22674604	-0.029610407	0.320924316	-0.092266014	0.92648669	0.998958262
ENSG00000266037	115.7468411	-0.030081565	0.395370976	-0.076084404	0.939351948	0.998958262
ENSG00000164008	1.204774252	-0.030382032	0.317172993	-0.095790098	0.923687282	0.998958262
ENSG00000175215	1.204774252	-0.030382032	0.317172993	-0.095790098	0.923687282	0.998958262
ENSG00000119669	3.917320962	-0.030626877	0.474235005	-0.064581645	0.948507099	0.998958262
ENSG00000114405	3.917320962	-0.030626877	0.474235005	-0.064581645	0.948507099	0.998958262
ENSG00000174576	10.98400834	-0.030870136	0.52675406	-0.058604457	0.95326716	0.998958262
ENSG00000177103	13.24595	-0.030919272	0.523753466	-0.05903402	0.952925012	0.998958262
ENSG00000161542	1.234716111	-0.031203789	0.321524722	-0.097049425	0.922687144	0.998958262
ENSG00000265735	32928.17567	-0.03145466	0.212546304	-0.147989682	0.882350911	0.998958262
ENSG00000214575	3.903319245	-0.032491072	0.471696615	-0.068881292	0.94508411	0.998958262
ENSG00000187954	6.143289119	-0.032814602	0.509991129	-0.064343477	0.948696736	0.998958262
ENSG00000163618	134.5379902	-0.032996415	0.325671236	-0.101318173	0.919297891	0.998958262
ENSG00000170017	10.57131522	-0.033024505	0.526747576	-0.062695126	0.950009279	0.998958262
ENSG00000213160	3.40080055	-0.033246227	0.450441837	-0.073808036	0.941163133	0.998958262
ENSG00000114439	3.422772338	-0.033297298	0.455727133	-0.073064112	0.9417551	0.998958262
ENSG00000232499	70.59061715	-0.033585864	0.427771562	-0.07851355	0.937419552	0.998958262
ENSG00000153944	103.8071453	-0.033967547	0.342725859	-0.099109961	0.921050963	0.998958262
ENSG00000177733	14.70426084	-0.034319419	0.524655667	-0.065413225	0.947844994	0.998958262
ENSG00000196338	87.91970158	-0.034634289	0.355973184	-0.097294658	0.922492398	0.998958262
ENSG00000070269	6.129287401	-0.034846494	0.509964996	-0.068331149	0.945522028	0.998958262
ENSG00000196367	3.47662441	-0.034850444	0.44489369	-0.078334318	0.93756212	0.998958262
ENSG00000171004	3.47662441	-0.034850444	0.44489369	-0.078334318	0.93756212	0.998958262
ENSG00000110696	1.228684464	-0.035104808	0.318979793	-0.110053391	0.912367032	0.998958262
ENSG00000149972	1.228684464	-0.035104808	0.318979793	-0.110053391	0.912367032	0.998958262
ENSG00000083290	1.228684464	-0.035104808	0.318979793	-0.110053391	0.912367032	0.998958262
ENSG00000105185	1.228684464	-0.035104808	0.318979793	-0.110053391	0.912367032	0.998958262
ENSG00000100330	1.228684464	-0.035104808	0.318979793	-0.110053391	0.912367032	0.998958262
ENSG00000134954	1.198742605	-0.03528483	0.318848922	-0.110663161	0.91188346	0.998958262
ENSG00000198176	1.198742605	-0.03528483	0.318848922	-0.110663161	0.91188346	0.998958262
ENSG00000184194	1.198742605	-0.03528483	0.318848922	-0.110663161	0.91188346	0.998958262
ENSG00000205726	22.98511736	-0.035618109	0.495176905	-0.07193007	0.94265756	0.998958262
ENSG00000109111	6.085343825	-0.03577055	0.507204145	-0.070524956	0.943775838	0.998958262
ENSG00000122566	599.24823	-0.036207597	0.227929759	-0.158854187	0.873783756	0.998958262
ENSG00000160058	1.212744323	-0.036720006	0.33765529	-0.108749978	0.9134008	0.998958262
ENSG00000062282	1.212744323	-0.036720006	0.33765529	-0.108749978	0.9134008	0.998958262
ENSG00000125740	1.212744323	-0.036720006	0.33765529	-0.108749978	0.9134008	0.998958262
ENSG00000235597	1.206712676	-0.036880115	0.319466331	-0.115442887	0.908094088	0.998958262
ENSG00000005020	1.206712676	-0.036880115	0.319466331	-0.115442887	0.908094088	0.998958262
ENSG00000104824	38.42924845	-0.036970123	0.449266817	-0.082289904	0.934416183	0.998958262
ENSG00000143195	17.6259393	-0.037072866	0.51174854	-0.07244352	0.942248952	0.998958262
ENSG00000156860	10.47739642	-0.037671458	0.526611362	-0.071535597	0.942971495	0.998958262
ENSG00000184481	3.394768903	-0.038176315	0.455294419	-0.083849731	0.933175907	0.998958262
ENSG00000230967	1.220714394	-0.0384649	0.338242338	-0.113719945	0.909459801	0.998958262
ENSG00000151338	1.220714394	-0.0384649	0.338242338	-0.113719945	0.909459801	0.998958262
ENSG00000196141	1.220714394	-0.0384649	0.338242338	-0.113719945	0.909459801	0.998958262
ENSG00000163288	1.220714394	-0.0384649	0.338242338	-0.113719945	0.909459801	0.998958262
ENSG00000180357	69.89684527	-0.038537752	0.390480481	-0.098693159	0.9213819	0.998958262
ENSG00000254726	0.720134123	-0.039013583	0.246064471	-0.15855025	0.874023228	0.998958262
ENSG00000013503	0.720134123	-0.039013583	0.246064471	-0.15855025	0.874023228	0.998958262
ENSG00000066032	0.720134123	-0.039013583	0.246064471	-0.15855025	0.874023228	0.998958262
ENSG00000100281	0.720134123	-0.039013583	0.246064471	-0.15855025	0.874023228	0.998958262
ENSG00000182095	0.720134123	-0.039013583	0.246064471	-0.15855025	0.874023228	0.998958262
ENSG00000130821	0.720134123	-0.039013583	0.246064471	-0.15855025	0.874023228	0.998958262
ENSG00000183570	22.54442081	-0.03921479	0.4946324	-0.079280674	0.936809378	0.998958262
ENSG00000144357	19.77199038	-0.039818795	0.507467945	-0.078465636	0.937457664	0.998958262
ENSG00000038382	3.424710762	-0.039827217	0.46108419	-0.08637732	0.931166476	0.998958262
ENSG00000117139	12.7632483	-0.039987092	0.524486302	-0.076240489	0.939227771	0.998958262
ENSG00000140948	10.43539127	-0.040641712	0.525577289	-0.077327756	0.938362811	0.998958262
ENSG00000187391	98.42079184	-0.04143542	0.347712727	-0.11916567	0.905144104	0.998958262
ENSG00000135622	3.440650904	-0.041551245	0.457488084	-0.09082476	0.927631836	0.998958262
ENSG00000107957	0.706132406	-0.041728831	0.244256731	-0.170840046	0.86434954	0.998958262
ENSG00000174915	0.706132406	-0.041728831	0.244256731	-0.170840046	0.86434954	0.998958262
ENSG00000139974	0.706132406	-0.041728831	0.244256731	-0.170840046	0.86434954	0.998958262
ENSG00000167004	0.706132406	-0.041728831	0.244256731	-0.170840046	0.86434954	0.998958262
ENSG00000166342	0.706132406	-0.041728831	0.244256731	-0.170840046	0.86434954	0.998958262
ENSG00000164161	0.706132406	-0.041728831	0.244256731	-0.170840046	0.86434954	0.998958262
ENSG00000251456	0.706132406	-0.041728831	0.244256731	-0.170840046	0.86434954	0.998958262
ENSG00000104332	0.706132406	-0.041728831	0.244256731	-0.170840046	0.86434954	0.998958262
ENSG00000126883	0.706132406	-0.041728831	0.244256731	-0.170840046	0.86434954	0.998958262
ENSG00000112320	19.48703477	-0.041960351	0.510868778	-0.082135281	0.934539138	0.998958262
ENSG00000119318	5.682559202	-0.04208126	0.496300511	-0.084789878	0.932428441	0.998958262
ENSG00000221978	0.736074265	-0.04211427	0.248045536	-0.169784429	0.865179673	0.998958262
ENSG00000058804	0.736074265	-0.04211427	0.248045536	-0.169784429	0.865179673	0.998958262
ENSG00000162630	0.736074265	-0.04211427	0.248045536	-0.169784429	0.865179673	0.998958262
ENSG00000076043	0.736074265	-0.04211427	0.248045536	-0.169784429	0.865179673	0.998958262
ENSG00000257596	0.736074265	-0.04211427	0.248045536	-0.169784429	0.865179673	0.998958262
ENSG00000157045	0.736074265	-0.04211427	0.248045536	-0.169784429	0.865179673	0.998958262
ENSG00000062716	0.736074265	-0.04211427	0.248045536	-0.169784429	0.865179673	0.998958262
ENSG00000141582	0.736074265	-0.04211427	0.248045536	-0.169784429	0.865179673	0.998958262
ENSG00000105662	0.736074265	-0.04211427	0.248045536	-0.169784429	0.865179673	0.998958262
ENSG00000105223	0.736074265	-0.04211427	0.248045536	-0.169784429	0.865179673	0.998958262
ENSG00000172216	0.736074265	-0.04211427	0.248045536	-0.169784429	0.865179673	0.998958262
ENSG00000120129	0.736074265	-0.04211427	0.248045536	-0.169784429	0.865179673	0.998958262
ENSG00000236668	0.736074265	-0.04211427	0.248045536	-0.169784429	0.865179673	0.998958262
ENSG00000107560	7.744816347	-0.042250805	0.514554582	-0.082111415	0.934558116	0.998958262
ENSG00000184261	10.08064344	-0.042415857	0.526575102	-0.080550442	0.93579948	0.998958262
ENSG00000072518	21.08274672	-0.042780095	0.503310637	-0.084997399	0.932263459	0.998958262
ENSG00000079215	3.418679116	-0.043046389	0.45859659	-0.093865479	0.925216017	0.998958262
ENSG00000115216	24.71438209	-0.043221491	0.489602391	-0.088278758	0.929655122	0.998958262
ENSG00000235298	3.426649186	-0.043597087	0.455791181	-0.09565145	0.923797401	0.998958262
ENSG00000117419	5.076213213	-0.043633807	0.481981263	-0.090530089	0.927865984	0.998958262
ENSG00000134294	16.78245813	-0.044450594	0.518844402	-0.085672302	0.931726921	0.998958262
ENSG00000124313	80.82169987	-0.044595254	0.367627719	-0.121305472	0.903449086	0.998958262
ENSG00000089094	0.722072547	-0.044833599	0.246272589	-0.182048675	0.855544527	0.998958262
ENSG00000074695	0.722072547	-0.044833599	0.246272589	-0.182048675	0.855544527	0.998958262
ENSG00000198597	0.722072547	-0.044833599	0.246272589	-0.182048675	0.855544527	0.998958262
ENSG00000152518	0.722072547	-0.044833599	0.246272589	-0.182048675	0.855544527	0.998958262
ENSG00000153253	0.722072547	-0.044833599	0.246272589	-0.182048675	0.855544527	0.998958262
ENSG00000247828	0.722072547	-0.044833599	0.246272589	-0.182048675	0.855544527	0.998958262
ENSG00000112290	0.722072547	-0.044833599	0.246272589	-0.182048675	0.855544527	0.998958262
ENSG00000253341	0.722072547	-0.044833599	0.246272589	-0.182048675	0.855544527	0.998958262
ENSG00000177485	0.722072547	-0.044833599	0.246272589	-0.182048675	0.855544527	0.998958262
ENSG00000138443	9.934810998	-0.044895807	0.524098721	-0.085662881	0.93173441	0.998958262
ENSG00000182700	83.81898582	-0.045556369	0.372450825	-0.122315126	0.902649453	0.998958262
ENSG00000136261	14.91123779	-0.046096137	0.520404681	-0.088577483	0.929417704	0.998958262
ENSG00000147548	26.49168363	-0.046364128	0.481533269	-0.096284371	0.923294723	0.998958262
ENSG00000172765	5.195980649	-0.046876931	0.489991533	-0.095668859	0.923783574	0.998958262
ENSG00000111875	2.954072351	-0.046920067	0.439164495	-0.106839391	0.914916397	0.998958262
ENSG00000100731	14.48260454	-0.046942688	0.520767199	-0.090141407	0.928174845	0.998958262
ENSG00000154511	0.728104194	-0.047394628	0.265476934	-0.178526349	0.85830963	0.998958262
ENSG00000174514	0.728104194	-0.047394628	0.265476934	-0.178526349	0.85830963	0.998958262
ENSG00000123836	0.728104194	-0.047394628	0.265476934	-0.178526349	0.85830963	0.998958262
ENSG00000174977	0.728104194	-0.047394628	0.265476934	-0.178526349	0.85830963	0.998958262
ENSG00000003137	0.728104194	-0.047394628	0.265476934	-0.178526349	0.85830963	0.998958262
ENSG00000114315	0.728104194	-0.047394628	0.265476934	-0.178526349	0.85830963	0.998958262
ENSG00000118432	0.728104194	-0.047394628	0.265476934	-0.178526349	0.85830963	0.998958262
ENSG00000118515	0.728104194	-0.047394628	0.265476934	-0.178526349	0.85830963	0.998958262
ENSG00000125352	0.728104194	-0.047394628	0.265476934	-0.178526349	0.85830963	0.998958262
ENSG00000029993	0.728104194	-0.047394628	0.265476934	-0.178526349	0.85830963	0.998958262
ENSG00000075426	2.924130492	-0.047403973	0.440913788	-0.10751302	0.914381996	0.998958262
ENSG00000167548	35.7063605	-0.047457688	0.45541311	-0.104207996	0.917004288	0.998958262
ENSG00000132613	2.381545069	-0.047648912	0.369040136	-0.129115799	0.897266021	0.998958262
ENSG00000112406	2.381545069	-0.047648912	0.369040136	-0.129115799	0.897266021	0.998958262
ENSG00000197111	95.18521461	-0.047695229	0.357509819	-0.133409565	0.893869481	0.998958262
ENSG00000176697	9.506177739	-0.047712017	0.525258404	-0.090835323	0.927623442	0.998958262
ENSG00000096070	5.106155072	-0.047945179	0.493989707	-0.09705704	0.922681097	0.998958262
ENSG00000264364	177.4137901	-0.048055823	0.286897458	-0.16750174	0.866975279	0.998958262
ENSG00000107862	10.0166665	-0.048089524	0.526585994	-0.091323211	0.927235775	0.998958262
ENSG00000131462	9.558091386	-0.048360006	0.526045874	-0.091931158	0.926752736	0.998958262
ENSG00000139990	7.423887231	-0.049216047	0.51214245	-0.096098355	0.923442458	0.998958262
ENSG00000115504	19.34314074	-0.049323208	0.50693972	-0.097296001	0.922491332	0.998958262
ENSG00000109103	2.932100563	-0.049571132	0.443410217	-0.111795197	0.910985796	0.998958262
ENSG00000136811	2.932100563	-0.049571132	0.443410217	-0.111795197	0.910985796	0.998958262
ENSG00000108654	697.0884499	-0.049851784	0.209149069	-0.238355276	0.811605552	0.998958262
ENSG00000165699	2.910128774	-0.049999491	0.440621623	-0.113474893	0.909654067	0.998958262
ENSG00000174579	116.1532792	-0.050085441	0.325170028	-0.154028468	0.877587289	0.998958262
ENSG00000090273	0.714102477	-0.050456165	0.263665078	-0.191364609	0.848239946	0.998958262
ENSG00000175130	0.714102477	-0.050456165	0.263665078	-0.191364609	0.848239946	0.998958262
ENSG00000148985	0.714102477	-0.050456165	0.263665078	-0.191364609	0.848239946	0.998958262
ENSG00000078304	0.714102477	-0.050456165	0.263665078	-0.191364609	0.848239946	0.998958262
ENSG00000171791	0.714102477	-0.050456165	0.263665078	-0.191364609	0.848239946	0.998958262
ENSG00000076928	0.714102477	-0.050456165	0.263665078	-0.191364609	0.848239946	0.998958262
ENSG00000105357	0.714102477	-0.050456165	0.263665078	-0.191364609	0.848239946	0.998958262
ENSG00000112232	0.714102477	-0.050456165	0.263665078	-0.191364609	0.848239946	0.998958262
ENSG00000112306	0.714102477	-0.050456165	0.263665078	-0.191364609	0.848239946	0.998958262
ENSG00000183808	0.714102477	-0.050456165	0.263665078	-0.191364609	0.848239946	0.998958262
ENSG00000136826	0.714102477	-0.050456165	0.263665078	-0.191364609	0.848239946	0.998958262
ENSG00000036257	155.6696654	-0.051072296	0.312112612	-0.163634196	0.870019123	0.998958262
ENSG00000163681	29.44597235	-0.051239735	0.473047801	-0.108318302	0.913743205	0.998958262
ENSG00000126254	2.395546787	-0.052226557	0.390976135	-0.13357991	0.893734771	0.998958262
ENSG00000140538	72.10186885	-0.05287014	0.385750935	-0.137057709	0.89098518	0.998958262
ENSG00000140320	2.926068916	-0.053628152	0.443290602	-0.120977417	0.903708922	0.998958262
ENSG00000136450	243.1358702	-0.053659701	0.289774505	-0.185177441	0.853089862	0.998958262
ENSG00000127603	32.11845233	-0.053721147	0.461728598	-0.116347888	0.907376834	0.998958262
ENSG00000159459	4.557538003	-0.053804472	0.455387235	-0.118151031	0.905947989	0.998958262
ENSG00000146216	11.82584832	-0.054218482	0.526661049	-0.102947583	0.918004572	0.998958262
ENSG00000185104	23.26649335	-0.054519413	0.492630716	-0.110669943	0.911878082	0.998958262
ENSG00000063244	2.471370646	-0.055160911	0.393404607	-0.140214197	0.888490755	0.998958262
ENSG00000143207	19.71865191	-0.055681572	0.511828276	-0.108789557	0.913369407	0.998958262
ENSG00000122257	9.111363187	-0.056079786	0.524604318	-0.106899208	0.914868942	0.998958262
ENSG00000170144	272.7610152	-0.057672822	0.26037673	-0.221497606	0.824705	0.998958262
ENSG00000185246	34.23240675	-0.058710383	0.460919142	-0.127376752	0.898642216	0.998958262
ENSG00000197329	2.439490363	-0.059136271	0.418376754	-0.141346932	0.887595875	0.998958262
ENSG00000118900	2.417518575	-0.059577163	0.415614612	-0.143347133	0.886016034	0.998958262
ENSG00000175073	28.08790919	-0.059678971	0.486598558	-0.122645186	0.902388071	0.998958262
ENSG00000125772	6.368874618	-0.061089305	0.508260952	-0.120192796	0.904330425	0.998958262
ENSG00000144580	2.403516857	-0.061095485	0.412147762	-0.148236848	0.882155853	0.998958262
ENSG00000114054	4.593511509	-0.061182172	0.482776959	-0.126729685	0.89915435	0.998958262
ENSG00000214019	20.46395704	-0.061399563	0.526765735	-0.116559523	0.907209115	0.998958262
ENSG00000145833	11.2733544	-0.061767073	0.526460955	-0.117325078	0.906602453	0.998958262
ENSG00000132424	61.47847596	-0.061806174	0.391138524	-0.158016073	0.874444133	0.998958262
ENSG00000115966	48.27453111	-0.061868319	0.417877145	-0.148053848	0.882300272	0.998958262
ENSG00000134343	2.455430505	-0.062066776	0.418848321	-0.148184375	0.882197263	0.998958262
ENSG00000095787	79.27200312	-0.062465695	0.364601551	-0.171325918	0.863967502	0.998958262
ENSG00000146963	32.41598484	-0.062471031	0.464510378	-0.134487912	0.893016769	0.998958262
ENSG00000007372	6.857391595	-0.062807025	0.516160742	-0.121681136	0.903151553	0.998958262
ENSG00000067715	151.1493137	-0.063186557	0.349657286	-0.180709969	0.856595233	0.998958262
ENSG00000100941	63.04209125	-0.063342297	0.397229877	-0.159460053	0.873306429	0.998958262
ENSG00000066117	4.645425156	-0.063416469	0.489942948	-0.129436437	0.897012318	0.998958262
ENSG00000116350	4.212698674	-0.063620158	0.459589068	-0.138428354	0.889901889	0.998958262
ENSG00000158560	10.39799295	-0.063690117	0.523726698	-0.121609453	0.903208326	0.998958262
ENSG00000141367	162.7572596	-0.063844996	0.371646204	-0.171789718	0.86360285	0.998958262
ENSG00000115904	11.20140739	-0.064733142	0.52674764	-0.122892134	0.902192514	0.998958262
ENSG00000115524	131.9730832	-0.064774324	0.341472429	-0.189691227	0.849551096	0.998958262
ENSG00000173611	4.60945165	-0.065011501	0.485993524	-0.133770304	0.89358421	0.998958262
ENSG00000145349	1.954850234	-0.065308156	0.375017718	-0.174146855	0.861750051	0.998958262
ENSG00000089048	1.936755294	-0.065376726	0.347720277	-0.188015283	0.85086467	0.998958262
ENSG00000133858	27.88413145	-0.066421834	0.477139853	-0.139208313	0.88928554	0.998958262
ENSG00000106299	30.21586532	-0.066472727	0.470718196	-0.141215545	0.887699666	0.998958262
ENSG00000165802	1.962820305	-0.066726442	0.375374536	-0.17775964	0.858911745	0.998958262
ENSG00000171155	2.435397141	-0.066816039	0.413113012	-0.161737919	0.871512243	0.998958262
ENSG00000136451	42.45268471	-0.067277421	0.435527391	-0.154473455	0.87723644	0.998958262
ENSG00000144406	110.8606633	-0.067335231	0.34048224	-0.197764297	0.843229482	0.998958262
ENSG00000104967	12.5421056	-0.067468004	0.525876484	-0.128296295	0.897914497	0.998958262
ENSG00000234651	6.25214437	-0.068020752	0.229322107	-0.296616638	0.766759207	0.998958262
ENSG00000137504	30.05409274	-0.06858123	0.470792267	-0.145671954	0.884180362	0.998958262
ENSG00000100722	40.61937631	-0.068972341	0.437917319	-0.15750083	0.874850153	0.998958262
ENSG00000237289	10.35404937	-0.069437157	0.526112099	-0.131981677	0.894998785	0.998958262
ENSG00000068383	1.904875011	-0.07009403	0.368840794	-0.190038713	0.849278794	0.998958262
ENSG00000139737	5.89220456	-0.070871976	0.50203645	-0.141168984	0.887736448	0.998958262
ENSG00000164061	10.70879719	-0.071262198	0.526742562	-0.135288474	0.892383798	0.998958262
ENSG00000113384	12.55201409	-0.071271785	0.525885422	-0.135527212	0.892195051	0.998958262
ENSG00000187902	3.087677475	-0.071592887	0.394364036	-0.181540102	0.855943659	0.998958262
ENSG00000185737	16.93200339	-0.072140808	0.51423112	-0.140288685	0.888431904	0.998958262
ENSG00000040933	6.306836102	-0.072909347	0.509136921	-0.143201845	0.886130773	0.998958262
ENSG00000159579	1.47214853	-0.073097427	0.318842949	-0.229258408	0.818668078	0.998958262
ENSG00000131149	1.912845082	-0.073350203	0.373223706	-0.196531467	0.844194206	0.998958262
ENSG00000219085	3.700055111	-0.073422155	0.435939894	-0.168422656	0.866250786	0.998958262
ENSG00000165985	27.06456049	-0.073814135	0.485468578	-0.152047195	0.879149712	0.998958262
ENSG00000157933	8.534742683	-0.07410324	0.523561733	-0.141536776	0.887445909	0.998958262
ENSG00000131504	1.928785223	-0.074265735	0.369934579	-0.200753698	0.840891169	0.998958262
ENSG00000213790	26.91485119	-0.074699674	0.479846703	-0.155674038	0.876289962	0.998958262
ENSG00000198408	18.55356399	-0.074847494	0.509541794	-0.146891765	0.883217452	0.998958262
ENSG00000114416	92.24667117	-0.075252951	0.348887413	-0.215694085	0.829226212	0.998958262
ENSG00000165410	39.7478917	-0.075609856	0.440987234	-0.171455883	0.863865317	0.998958262
ENSG00000168259	1.918876729	-0.076434933	0.388836837	-0.196573283	0.84416148	0.998958262
ENSG00000065609	1.918876729	-0.076434933	0.388836837	-0.196573283	0.84416148	0.998958262
ENSG00000198231	4.118779875	-0.076916614	0.470546573	-0.163462276	0.870154473	0.998958262
ENSG00000107874	1.940848517	-0.077091426	0.393872081	-0.195727065	0.844823799	0.998958262
ENSG00000099204	1.940848517	-0.077091426	0.393872081	-0.195727065	0.844823799	0.998958262
ENSG00000175224	1.940848517	-0.077091426	0.393872081	-0.195727065	0.844823799	0.998958262
ENSG00000187109	1.940848517	-0.077091426	0.393872081	-0.195727065	0.844823799	0.998958262
ENSG00000183023	1.940848517	-0.077091426	0.393872081	-0.195727065	0.844823799	0.998958262
ENSG00000167461	5.918053197	-0.077228175	0.500395897	-0.154334149	0.877346273	0.998958262
ENSG00000109118	58.42674116	-0.077305069	0.399956373	-0.193283753	0.846736749	0.998958262
ENSG00000115355	32.97822323	-0.077601057	0.461943674	-0.167988136	0.866592613	0.998958262
ENSG00000120705	64.09188306	-0.077840382	0.422724418	-0.184139782	0.853903798	0.998958262
ENSG00000182944	149.2790784	-0.077965799	0.314967928	-0.247535677	0.804493684	0.998958262
ENSG00000138674	1.956788658	-0.078103814	0.390398975	-0.200061525	0.841432464	0.998958262
ENSG00000144724	5.447414785	-0.078226185	0.48294402	-0.161977749	0.871323376	0.998958262
ENSG00000095637	3.181596274	-0.078861981	0.427458488	-0.184490385	0.85362877	0.998958262
ENSG00000131773	10.27607071	-0.079416362	0.526707133	-0.150778975	0.880150072	0.998958262
ENSG00000139746	20.37868594	-0.080002669	0.503767793	-0.158808623	0.873819655	0.998958262
ENSG00000100906	1.926846799	-0.080034666	0.393312984	-0.203488493	0.838753239	0.998958262
ENSG00000140326	1.426266529	-0.080313125	0.334784849	-0.239894742	0.810411857	0.998958262
ENSG00000117533	9.825465664	-0.080606191	0.526168036	-0.15319477	0.878244682	0.998958262
ENSG00000186648	1.448238317	-0.080763502	0.339406234	-0.237955271	0.811915787	0.998958262
ENSG00000206427	1.448238317	-0.080763502	0.339406234	-0.237955271	0.811915787	0.998958262
ENSG00000135837	8.034162413	-0.081214939	0.522104351	-0.155553079	0.876385312	0.998958262
ENSG00000157216	42.45879722	-0.081215439	0.46985064	-0.172853736	0.862766397	0.998958262
ENSG00000115875	57.56731984	-0.081215849	0.397884272	-0.204119274	0.838260293	0.998958262
ENSG00000028277	1.93481687	-0.081588203	0.393652588	-0.20725941	0.835807272	0.998958262
ENSG00000138083	1.93481687	-0.081588203	0.393652588	-0.20725941	0.835807272	0.998958262
ENSG00000179222	69.1263075	-0.081842337	0.395667394	-0.206846302	0.836129895	0.998958262
ENSG00000161547	76.78250671	-0.08209417	0.372570563	-0.220345293	0.825602248	0.998958262
ENSG00000164330	5.858169479	-0.082157873	0.507480968	-0.161893505	0.871389718	0.998958262
ENSG00000204060	5.83619769	-0.082601386	0.506656801	-0.163032225	0.870493062	0.998958262
ENSG00000171914	9.693634934	-0.082608788	0.525098572	-0.157320534	0.874992238	0.998958262
ENSG00000120694	8.014129048	-0.082869715	0.519555664	-0.159501129	0.873274069	0.998958262
ENSG00000147852	18.50337239	-0.083335329	0.516094659	-0.161472954	0.871720911	0.998958262
ENSG00000019144	1.464178459	-0.083756221	0.340426459	-0.24603323	0.805656509	0.998958262
ENSG00000213300	1.464178459	-0.083756221	0.340426459	-0.24603323	0.805656509	0.998958262
ENSG00000168386	1.464178459	-0.083756221	0.340426459	-0.24603323	0.805656509	0.998958262
ENSG00000125952	5.844167761	-0.083930998	0.506951876	-0.16556009	0.868503157	0.998958262
ENSG00000139112	34.47748118	-0.083973397	0.517202374	-0.162360812	0.871021729	0.998958262
ENSG00000100991	3.668174827	-0.084335441	0.466076038	-0.180947817	0.856408536	0.998958262
ENSG00000233247	9.687603288	-0.084472472	0.524766302	-0.1609716	0.872115768	0.998958262
ENSG00000154174	13.71284477	-0.08541889	0.522617482	-0.163444379	0.870168563	0.998958262
ENSG00000171723	27.66492717	-0.085885617	0.477325731	-0.179930834	0.857206869	0.998958262
ENSG00000173404	3.624231251	-0.085911712	0.464046606	-0.185135955	0.853122401	0.998958262
ENSG00000126012	3.624231251	-0.085911712	0.464046606	-0.185135955	0.853122401	0.998958262
ENSG00000139496	15.92674963	-0.085921568	0.517095198	-0.166161992	0.868029469	0.998958262
ENSG00000133794	11.44099461	-0.085985449	0.526623089	-0.16327702	0.870300326	0.998958262
ENSG00000253626	1.458146812	-0.086184385	0.33682031	-0.255876451	0.798046239	0.998958262
ENSG00000107404	7.525612071	-0.086309736	0.518923019	-0.166324739	0.867901398	0.998958262
ENSG00000101294	1.420234882	-0.086532032	0.337730112	-0.256216513	0.797783658	0.998958262
ENSG00000136770	5.371590926	-0.086601157	0.499149381	-0.173497474	0.862260413	0.998958262
ENSG00000139718	5.371590926	-0.086601157	0.499149381	-0.173497474	0.862260413	0.998958262
ENSG00000187325	0.9416264	-0.086906708	0.272947572	-0.318400738	0.750180979	0.998958262
ENSG00000113448	5.327647349	-0.086914654	0.496439006	-0.175076199	0.86101976	0.998958262
ENSG00000067369	9.739516935	-0.087589061	0.526246285	-0.166441196	0.867809756	0.998958262
ENSG00000011347	94.31073122	-0.088015211	0.356632316	-0.246795389	0.805066579	0.998958262
ENSG00000015532	1.428204953	-0.089509641	0.340720169	-0.262707199	0.792776268	0.998958262
ENSG00000007402	1.428204953	-0.089509641	0.340720169	-0.262707199	0.792776268	0.998958262
ENSG00000185619	1.428204953	-0.089509641	0.340720169	-0.262707199	0.792776268	0.998958262
ENSG00000167522	0.927624683	-0.089638746	0.271527824	-0.330127295	0.74130378	0.998958262
ENSG00000146005	0.927624683	-0.089638746	0.271527824	-0.330127295	0.74130378	0.998958262
ENSG00000078549	0.927624683	-0.089638746	0.271527824	-0.330127295	0.74130378	0.998958262
ENSG00000129675	0.927624683	-0.089638746	0.271527824	-0.330127295	0.74130378	0.998958262
ENSG00000035403	5.33561742	-0.089808661	0.498899545	-0.180013515	0.857141958	0.998958262
ENSG00000142599	25.367012	-0.090268946	0.487260409	-0.185258117	0.853026587	0.998958262
ENSG00000136709	19.31161004	-0.090365441	0.505851485	-0.17864026	0.85822018	0.998958262
ENSG00000135316	170.2084531	-0.090670261	0.2931398	-0.309307236	0.757087827	0.998958262
ENSG00000064651	5.321615703	-0.091034815	0.497510406	-0.182980725	0.854813142	0.998958262
ENSG00000228502	0.965536612	-0.091304482	0.275332196	-0.33161571	0.740179455	0.998958262
ENSG00000180340	0.965536612	-0.091304482	0.275332196	-0.33161571	0.740179455	0.998958262
ENSG00000072071	0.965536612	-0.091304482	0.275332196	-0.33161571	0.740179455	0.998958262
ENSG00000169251	0.965536612	-0.091304482	0.275332196	-0.33161571	0.740179455	0.998958262
ENSG00000242013	0.965536612	-0.091304482	0.275332196	-0.33161571	0.740179455	0.998958262
ENSG00000010244	108.7723627	-0.091698873	0.330811834	-0.277193447	0.781631571	0.998958262
ENSG00000172977	11.02226984	-0.092075459	0.526734437	-0.174804328	0.861233387	0.998958262
ENSG00000111596	117.261171	-0.092579204	0.327116434	-0.28301606	0.777164526	0.998958262
ENSG00000259781	4.934771222	-0.093358738	0.476182029	-0.196056829	0.844565686	0.998958262
ENSG00000143776	61.0517503	-0.093558925	0.397022435	-0.235651481	0.813703122	0.998958262
ENSG00000229944	7.13876759	-0.093790307	0.512945403	-0.182846568	0.854918408	0.998958262
ENSG00000165660	0.951534895	-0.094048585	0.27394712	-0.343309266	0.73136581	0.998958262
ENSG00000255112	0.951534895	-0.094048585	0.27394712	-0.343309266	0.73136581	0.998958262
ENSG00000104738	0.951534895	-0.094048585	0.27394712	-0.343309266	0.73136581	0.998958262
ENSG00000163590	2.706864641	-0.094061028	0.403422544	-0.233157591	0.815639036	0.998958262
ENSG00000218586	1.4342366	-0.094098341	0.356044538	-0.264288118	0.791557916	0.998958262
ENSG00000153310	51.15485123	-0.094131404	0.411338248	-0.228841846	0.818991841	0.998958262
ENSG00000138018	4.83503715	-0.094789393	0.485791124	-0.195123765	0.845296058	0.998958262
ENSG00000185008	10.11093488	-0.09483768	0.522703553	-0.181436838	0.856024706	0.998958262
ENSG00000131269	2.682954428	-0.095066703	0.410583372	-0.231540559	0.81689488	0.998958262
ENSG00000147649	44.91570488	-0.095155848	0.430524953	-0.221022841	0.825074648	0.998958262
ENSG00000196517	5.367497703	-0.095500098	0.500477718	-0.190817882	0.848668278	0.998958262
ENSG00000183454	14.95553095	-0.095776069	0.520096495	-0.184150575	0.853895332	0.998958262
ENSG00000007047	31.14133521	-0.096513945	0.469159028	-0.20571691	0.837012049	0.998958262
ENSG00000147274	40.67551638	-0.096573582	0.437560173	-0.22070926	0.825318821	0.998958262
ENSG00000204469	3.131621051	-0.096974698	0.447437411	-0.216733548	0.828416002	0.998958262
ENSG00000154380	37.21267732	-0.097171238	0.450473256	-0.215709228	0.829214407	0.998958262
ENSG00000254938	1.450176741	-0.097348654	0.357029052	-0.272663118	0.785112188	0.998958262
ENSG00000155974	1.450176741	-0.097348654	0.357029052	-0.272663118	0.785112188	0.998958262
ENSG00000199030	1.450176741	-0.097348654	0.357029052	-0.272663118	0.785112188	0.998958262
ENSG00000165185	1.450176741	-0.097348654	0.357029052	-0.272663118	0.785112188	0.998958262
ENSG00000091129	7.100855661	-0.097373482	0.517197444	-0.18827139	0.850663912	0.998958262
ENSG00000273079	71.56086297	-0.097539708	0.40347006	-0.241752036	0.808972307	0.998958262
ENSG00000171843	21.90490292	-0.097997973	0.506488564	-0.193485066	0.846579101	0.998958262
ENSG00000141429	9.242813513	-0.098330819	0.524294054	-0.187548988	0.851230218	0.998958262
ENSG00000121989	26.21100679	-0.09894109	0.483026152	-0.204835886	0.837700349	0.998958262
ENSG00000143106	13.16013447	-0.099779956	0.525230417	-0.189973682	0.849329754	0.998958262
ENSG00000077063	38.21582863	-0.099890881	0.457377956	-0.218398984	0.827118257	0.998958262
ENSG00000147065	3.139591122	-0.100189614	0.450496484	-0.222398216	0.8240039	0.998958262
ENSG00000105856	14.33712167	-0.101275153	0.523141233	-0.193590463	0.846496567	0.998958262
ENSG00000198843	31.67794133	-0.101366442	0.470654588	-0.215373321	0.829476269	0.998958262
ENSG00000080493	9.891216999	-0.103279532	0.52295911	-0.197490644	0.843443602	0.998958262
ENSG00000107625	8.754296536	-0.103477893	0.524606437	-0.197248615	0.843632989	0.998958262
ENSG00000009694	8.754296536	-0.103477893	0.524606437	-0.197248615	0.843632989	0.998958262
ENSG00000123505	127.9036724	-0.103593999	0.318126541	-0.325637711	0.744698477	0.998958262
ENSG00000168283	0.949596471	-0.103724918	0.294343894	-0.352393644	0.724543068	0.998958262
ENSG00000170242	0.949596471	-0.103724918	0.294343894	-0.352393644	0.724543068	0.998958262
ENSG00000141644	0.949596471	-0.103724918	0.294343894	-0.352393644	0.724543068	0.998958262
ENSG00000100359	0.949596471	-0.103724918	0.294343894	-0.352393644	0.724543068	0.998958262
ENSG00000039123	0.949596471	-0.103724918	0.294343894	-0.352393644	0.724543068	0.998958262
ENSG00000156925	0.949596471	-0.103724918	0.294343894	-0.352393644	0.724543068	0.998958262
ENSG00000202198	78949.90001	-0.104108146	0.171639872	-0.606549893	0.544149662	0.998958262
ENSG00000132388	8.720261454	-0.104902767	0.522086473	-0.20092987	0.840753411	0.998958262
ENSG00000105880	2.626947558	-0.105273167	0.409092908	-0.25733315	0.796921604	0.998958262
ENSG00000183431	0.957566542	-0.105380571	0.295141652	-0.357050827	0.721053756	0.998958262
ENSG00000007341	0.957566542	-0.105380571	0.295141652	-0.357050827	0.721053756	0.998958262
ENSG00000135951	0.957566542	-0.105380571	0.295141652	-0.357050827	0.721053756	0.998958262
ENSG00000118407	0.957566542	-0.105380571	0.295141652	-0.357050827	0.721053756	0.998958262
ENSG00000148154	0.957566542	-0.105380571	0.295141652	-0.357050827	0.721053756	0.998958262
ENSG00000253079	0.957566542	-0.105380571	0.295141652	-0.357050827	0.721053756	0.998958262
ENSG00000070770	29.51185689	-0.105614574	0.473416296	-0.223090281	0.823465243	0.998958262
ENSG00000245526	60.47973662	-0.10571256	0.392625233	-0.269245455	0.787740803	0.998958262
ENSG00000215301	368.1582208	-0.105839297	0.237080149	-0.446428336	0.655287868	0.998958262
ENSG00000236773	0.442984554	-0.106070253	0.213276107	-0.497337722	0.618950915	0.998958262
ENSG00000119638	0.442984554	-0.106070253	0.213276107	-0.497337722	0.618950915	0.998958262
ENSG00000261963	0.442984554	-0.106070253	0.213276107	-0.497337722	0.618950915	0.998958262
ENSG00000011451	0.442984554	-0.106070253	0.213276107	-0.497337722	0.618950915	0.998958262
ENSG00000239779	0.442984554	-0.106070253	0.213276107	-0.497337722	0.618950915	0.998958262
ENSG00000101361	0.442984554	-0.106070253	0.213276107	-0.497337722	0.618950915	0.998958262
ENSG00000144550	0.442984554	-0.106070253	0.213276107	-0.497337722	0.618950915	0.998958262
ENSG00000179348	0.442984554	-0.106070253	0.213276107	-0.497337722	0.618950915	0.998958262
ENSG00000163104	0.442984554	-0.106070253	0.213276107	-0.497337722	0.618950915	0.998958262
ENSG00000242419	0.442984554	-0.106070253	0.213276107	-0.497337722	0.618950915	0.998958262
ENSG00000156427	0.442984554	-0.106070253	0.213276107	-0.497337722	0.618950915	0.998958262
ENSG00000137203	0.442984554	-0.106070253	0.213276107	-0.497337722	0.618950915	0.998958262
ENSG00000087085	0.442984554	-0.106070253	0.213276107	-0.497337722	0.618950915	0.998958262
ENSG00000198853	0.442984554	-0.106070253	0.213276107	-0.497337722	0.618950915	0.998958262
ENSG00000023318	0.442984554	-0.106070253	0.213276107	-0.497337722	0.618950915	0.998958262
ENSG00000102225	4.42622088	-0.106264415	0.473520962	-0.224413328	0.822435701	0.998958262
ENSG00000163795	6.624185602	-0.106366739	0.511582494	-0.207917081	0.835293712	0.998958262
[truncated: 1,127 more rows]
