# Supplementary material for: RNA-seq and miRNA-seq data from pharmacological inhibition of the G9a/GLP histone methyltransferase complex with UNC0642 in SAMP8 mice
Source: Data Brief. 2021 May 2;36:107114. doi: 10.1016/j.dib.2021.107114 (PMC8257974; doi:10.1016/j.dib.2021.107114)
Supplement: Supplementary file 1 [file mmc1.zip › Supplementary 3.csv]

row	baseMean	log2FoldChange	lfcSE	stat	pvalue	padj
hsa_piR_000015	7.916666666666667	3.6844937223189493	1.09922241371655	3.3519092008517286	8.025633614230588e-4	0.02528074588482635
hsa_piR_000373	6.25	3.3219244174704494	1.0521455518125995	3.1572859969303244	0.0015924507652853677	0.03742259298420614
hsa_piR_000753	25.5	4.931212638141844	1.257119099831016	3.922629636925177	8.758773817631768e-5	0.006436946056536518
hsa_piR_000823	990.5833333333334	8.093688159959115	1.6799250542234059	4.8178864525005	1.45086893037876e-6	7.16003817141918e-4
hsa_piR_001168	699.3333333333334	6.142530650986625	1.6804794730262926	3.6552250411752096	2.569564771644837e-4	0.012472920145639936
hsa_piR_002468	62.916666666666664	4.572805049473168	1.3507024165187786	3.385501494295722	7.104832269658669e-4	0.023637537472426202
hsa_piR_003324	793.3333333333334	10.145418681206888	1.68408193848113	6.024302291583876	1.6984067298221996e-9	5.028982327003533e-6
hsa_piR_003909	550.9166666666666	6.30963860238078	1.6427630400795203	3.8408695888820046	1.225992367696773e-4	0.007285029095788651
hsa_piR_004309	19.583333333333332	5.038127151519086	1.2583287201184052	4.003824335381149	6.23266523853347e-5	0.0057588514071160125
hsa_piR_004506	2454.9166666666665	6.568808995183173	1.8481571830532793	3.554248012785937	3.7906156687417237e-4	0.015808469007245415
hsa_piR_004800	8.583333333333334	3.8073501683423023	1.1173897471677758	3.407360930232904	6.559432548628512e-4	0.022849976207634147
hsa_piR_004987	8	3.70043521705898	1.1028876739063167	3.3552240220007286	7.930073752836362e-4	0.02524833159370803
hsa_piR_004993	115.75	4.55362015582272	1.4505073119188907	3.13932933560927	0.001693350189639085	0.0391719524337604
hsa_piR_008016	28.666666666666668	4.3046446737256705	1.2440169602733016	3.4602781241663867	5.396177273719627e-4	0.020572917324423148
hsa_piR_008033	104.08333333333333	4.673844843151397	1.437374904226646	3.2516532947721637	0.0011473588515354858	0.03175074354576237
hsa_piR_008488	52.416666666666664	4.774309877889045	1.3234164309428964	3.6075643057321614	3.0908494796597844e-4	0.013747146032077048
hsa_piR_008558	82.33333333333333	5.860338270356975	1.385067017898533	4.231086434538354	2.325652762748997e-5	0.0033369631575700873
hsa_piR_009059	8.75	3.3219246505593127	1.0729763818680265	3.0959904679131154	0.0019615666712931726	0.04400150692196276
hsa_piR_009295	11.333333333333334	4.226062310625012	1.1684919433219303	3.6166807437376507	2.9840497570605035e-4	0.013593494354855616
hsa_piR_012040	6.583333333333333	3.4020946008156696	1.0627899410494503	3.2010978551944858	0.0013690502941159726	0.035250068877194736
hsa_piR_012990	54.666666666666664	6.273894976362306	1.3794570685506817	4.548090056150813	5.413497100537091e-6	0.0013357804095575272
hsa_piR_013546	7.833333333333333	3.38903859881535	1.0731538248102765	3.158017537154564	0.0015884600171573264	0.03742259298420614
hsa_piR_013624	6.75	3.440568597717484	1.077382978388921	3.1934499307408624	0.0014058371471579755	0.03588520510978246
hsa_piR_014466	53.583333333333336	5.652977851025984	1.3523712893793547	4.180048700693957	2.91446672397942e-5	0.0034411095251867065
hsa_piR_014865	6.333333333333333	3.342388468826929	1.056196840288796	3.1645507175660734	0.0015532258903347127	0.03725176170319206
hsa_piR_014923	8.583333333333334	3.8073501893343504	1.1149194807035403	3.4149104533825376	6.380298334318272e-4	0.022494931480453603
hsa_piR_015026	74.16666666666667	6.982164140823237	1.4451511075261332	4.8314422654220435	1.3554752690268132e-6	7.16003817141918e-4
hsa_piR_015249	152.58333333333334	5.631907694245644	1.4690357028176395	3.833744600926672	1.262071809204371e-4	0.007327440445204202
hsa_piR_015254	26.166666666666668	4.771954233966671	1.2513598749964605	3.8134147732523136	1.3705980383938427e-4	0.007804501522469555
hsa_piR_016645	202.08333333333334	8.433415813575566	1.5646837231712905	5.38985335418635	7.051520095725633e-8	6.959850334481199e-5
hsa_piR_016745	9.75	3.9999948008941013	1.1400849126758348	3.5085060388229494	4.5063100384047986e-4	0.018278334279063845
hsa_piR_016847	10	3.7624962398717474	1.114361618560849	3.376369193988261	7.344928782146592e-4	0.024164815693262287
hsa_piR_016926	13.333333333333334	3.5830490143976284	1.1357815406100773	3.1546991091905032	0.0016066370755761959	0.03745868016363083
hsa_piR_016980	28.25	4.162856626534379	1.2288905779797494	3.3874916946453935	7.053485271987835e-4	0.023637537472426202
hsa_piR_018570	8317.75	8.815423871734039	1.9799516359296112	4.45234303291206	8.49383284877488e-6	0.001796445647515887
hsa_piR_019324	14.416666666666666	3.880890850876853	1.1535494690601866	3.3643037901431923	7.673702586166287e-4	0.02496904764575646
hsa_piR_019752	203.66666666666666	8.181074073261128	1.5432314463599537	5.3012619024566705	1.1500496490642518e-7	8.513242527198124e-5
hsa_piR_019825	27.083333333333332	5.020093690105249	1.2646196258668942	3.9696471471917767	7.19791446302641e-5	0.005902318385886836
hsa_piR_019914	23.416666666666668	5.301160780062739	1.2850923496522493	4.125120487642194	3.705407225722038e-5	0.003783348550125156
hsa_piR_020388	1339.5	5.7399313372104945	1.8098904008623065	3.171424819135874	0.0015169312739459872	0.03712093803433114
hsa_piR_020485	174.08333333333334	5.432024412968454	1.5064234911733116	3.605907930138291	3.110634191655394e-4	0.013747146032077048
hsa_piR_020496	49.666666666666664	5.0014783336057	1.3173040190778906	3.7967532636139087	1.466035766422645e-4	0.00803876278588417
hsa_piR_020498	11.083333333333334	3.9182904441039	1.1474243197944867	3.414857412823269	6.381540845518753e-4	0.022494931480453603
hsa_piR_020541	71.66666666666667	4.461852617852282	1.3821862829701856	3.2281123556400724	0.0012461002044278824	0.033683628046612415
hsa_piR_020548	65.91666666666667	4.783225503681813	1.3618826075482828	3.512215720481792	4.443871366481153e-4	0.018275420994653742
hsa_piR_020582	112.16666666666667	6.194583299520741	1.4485580869379402	4.276378942190209	1.8995777561601722e-5	0.003303260478953957
hsa_piR_020850	2119.9166666666665	9.978354340210588	1.7445828399966918	5.719621970046151	1.06761313778513e-8	1.5806012504908852e-5
hsa_piR_022113	5.5	3.1233791710600167	1.025366985306841	3.046108579481273	0.0023182410175892447	0.04812897923182244
hsa_piR_022628	159.75	4.737216799790397	1.5180155022223683	3.1206643099857225	0.00180443600853022	0.04094892234475732
hsa_piR_023081	52.25	5.983332283259706	1.3529226859575754	4.422523434164168	9.755476432528736e-6	0.0019257310477811724
hsa-miR-107	546	7.602019988015325	1.6095071541524042	4.723197388966368	2.3216531357857693e-6	7.638238816735181e-4
hsa-miR-1248	5.5	3.123379167220053	1.0270708781424662	3.041055134256085	0.002357506573426155	0.048476228916075316
hsa-miR-129-1-3p	35.666666666666664	4.630044137126326	1.2761764876512798	3.628059427460243	2.85559539930098e-4	0.01353009512968966
hsa-miR-129-2-3p	252.83333333333334	4.961406469548008	1.5672902054980948	3.1655952752995358	0.0015476596804308129	0.03725176170319206
hsa-miR-141-3p	79.83333333333333	4.465657831386944	1.4018191127162543	3.1856163116038565	0.001444460273796185	0.03624615992127546
hsa-miR-141-5p	6.75	3.440568634045627	1.072471625882925	3.2080742753572973	0.0013362698305949942	0.03470785059992788
hsa-miR-148b-5p	86.75	4.447453393579726	1.4059624101195387	3.1632804416169216	0.001560019740356574	0.03725176170319206
hsa-miR-154-5p	1288.3333333333333	5.710836173723315	1.7761922281162998	3.2152129050692966	0.001303478070411824	0.0344607014865126
hsa-miR-181a-2-3p	16	3.860343600206104	1.154438565603479	3.3439142759304143	8.260525807954233e-4	0.0256603029058039
hsa-miR-1973	882.5	7.149814736851771	1.6815565474118295	4.25190264808901	2.1196200303993645e-5	0.003303260478953957
hsa-miR-200c-3p	42.75	5.4947038785638105	1.324372063967238	4.148912551133166	3.340583835230057e-5	0.003532667405755785
hsa-miR-203a-3p	12.916666666666666	4.4214575080288006	1.1907585724785203	3.7131435458202904	2.0470070403324082e-4	0.010273199739702137
hsa-miR-219a-2-3p	792.9166666666666	6.569996563399274	1.6829998066142384	3.9037417221196313	9.471685871712633e-5	0.006522246945614211
hsa-miR-26a-1-3p	74.08333333333333	6.2975600504897855	1.3900287955999644	4.530524885832766	5.883732327007605e-6	0.0013401331861745782
hsa-miR-299-3p	118	4.903757609501735	1.4482390614960943	3.386013911567845	7.091578851133196e-4	0.023637537472426202
hsa-miR-3065-5p	40.916666666666664	5.102530480858144	1.3108122631563415	3.89264780646133	9.915605051438278e-5	0.006672751490297442
hsa-miR-320a	12.5	3.867085066666921	1.1306301629898408	3.420291792358337	6.255399958662215e-4	0.022494931480453603
hsa-miR-338-5p	22.333333333333332	5.231555326800086	1.2926327866149836	4.047209215928953	5.1831910674876253e-5	0.005115809583610287
hsa-miR-3529-3p	370	6.714232456642991	1.588357077463366	4.227155563386123	2.3666405372837498e-5	0.0033369631575700873
hsa-miR-410-5p	55	5.691152445026534	1.3552935371564871	4.1992028213806885	2.6785631827701387e-5	0.0034411095251867065
hsa-miR-423-3p	12.416666666666666	4.3625639513940815	1.1858183995792966	3.6789477654772664	2.3419822405340267e-4	0.011557682357035422
hsa-miR-4286	97.66666666666667	5.689489281344574	1.4353482966548006	3.963838808047082	7.375406291044003e-5	0.005902318385886836
hsa-miR-4301	9.583333333333334	3.9739996429634856	1.1382271537111026	3.491394165045671	4.805067925817142e-4	0.018849421965670726
hsa-miR-4443	13.833333333333334	4.251533190432368	1.1725217105216983	3.62597396046569	2.8787436446148213e-4	0.01353009512968966
hsa-miR-4448	34.083333333333336	3.9556683237428905	1.2931831269932315	3.058861688785083	0.0022217970055671207	0.046657737116909535
hsa-miR-486-5p	109.25	6.0481706574937615	1.419984702609884	4.2593209957666645	2.0504883081014047e-5	0.003303260478953957
hsa-miR-487b-5p	11.583333333333334	3.75160804412987	1.1241400157853008	3.3373138500981794	8.459236601608534e-4	0.025822473791095743
hsa-miR-495-5p	17.25	4.850849126518124	1.237959621347228	3.91842273598481	8.913028987436584e-5	0.006436946056536518
hsa-miR-582-3p	143.66666666666666	5.543745103502488	1.4875927659912667	3.726655056572811	1.9403772178016687e-4	0.009905960244673691
hsa-miR-668-5p	10.25	3.36005977120449	1.0895195067455368	3.083983123203732	0.0020424918169443043	0.045472317819338984
hsa-miR-7704	64.66666666666667	4.308502115749636	1.402145579262553	3.072792283106336	0.002120660439947809	0.04583412819478439
hsa-miR-935	220.25	5.502417672519841	1.5360975200855715	3.5820757475172003	3.408749162854066e-4	0.014419008958872699
mmu-miR-191-3p__rno-miR-191a-3p	46.833333333333336	6.3141647949444675	1.4783801485933041	4.271002151207501	1.945965310076774e-5	0.003303260478953957
mmu-miR-503-3p	8.25	3.7472287340068196	1.1775039833510472	3.1823490934974314	0.0014608562172916406	0.036349539994962585
mmu-miR-541-3p	28	5.563321575232336	1.4005274222134934	3.9723046382338345	7.118060767989724e-5	0.005902318385886836
mmu-miR-6481	64.5	4.480350834874045	1.4574443865186257	3.0741144405353182	0.002111284267959051	0.04583412819478439
mmu-miR-690	33.166666666666664	4.792550064200853	1.373394873467367	3.4895645504349755	4.838081963495357e-4	0.018849421965670726
p-hsa-miR-113	22.75	4.389036647417188	1.2120554287288297	3.6211517587279727	2.9329440013015805e-4	0.013569448731021843
p-hsa-miR-198-1__p-hsa-miR-198-2	6.916666666666667	3.4780432848809326	1.0740093455475332	3.2383733896727085	0.0012021336472427691	0.032958497495239256
p-hsa-miR-40	71	4.968811064884967	1.383944375213203	3.590325705192811	3.302650133149064e-4	0.014172676875730983
RNA5SP107	15.583333333333334	4.7004326907706115	1.2227185136393073	3.8442475830190985	1.209228775501071e-4	0.007285029095788651
rno-miR-101b-3p	12.916666666666666	-3.9347256374106534	1.1559676259266451	-3.4038372261995695	6.644633677214697e-4	0.02287762827701479
rno-miR-350__cgr-miR-350-3p	130.91666666666666	5.866547127706693	1.5544159645198838	3.7741166210414643	1.6057563623818124e-4	0.008490436766093833
rno-miR-673-5p	38	6.009616125127952	1.4467196218709404	4.153960473250608	3.2676964568346735e-5	0.003532667405755785
RNU1-33P	61.25	6.704384304174092	1.4194206142139385	4.723324599514088	2.320200746039555e-6	7.638238816735181e-4
RNU1-42P	8	3.182948567429572	1.0451950709735642	3.0453153251715603	0.0023243647518239137	0.04812897923182244
RNU1-92P	65.25	6.531368938377997	1.4032955355375403	4.654307501859271	3.250713681611383e-6	8.750330192046641e-4
RNU2-40P	7.833333333333333	3.668374088884095	1.0976774253983057	3.341941816424785	8.319449776957698e-4	0.0256603029058039
RNU2-62P	8.333333333333334	3.2463737936773662	1.0588111668338183	3.0660554925814156	0.00216903054592495	0.04620503198909192
RNU5F-4P	24.666666666666668	3.7421047769672446	1.2217049520977796	3.063018423999761	0.0021911656891089415	0.04634315432465411
RNU6-1037P	5.666666666666667	3.1699216182346177	1.0330928684684775	3.068380118559826	0.0021522266217218473	0.04617929729651007
RNU6-1096P	17.5	4.8721176755061215	1.2408717300596275	3.9263668898895796	8.623858133162856e-5	0.006436946056536518
RNU6-1141P	17.75	4.893077240432272	1.242635742977067	3.93766014544986	8.228001741239328e-5	0.006411345567318329
RNU6-1195P	16.333333333333332	4.770066687475659	1.230156295962456	3.877610270444237	1.0548752009536984e-4	0.0069410788222753345
RNU6-1279P	8.083333333333334	3.7162022175842973	1.1385480423761583	3.2639836697874913	0.0010985749718010031	0.03140497550381477
RNU6-1329P	8.333333333333334	3.4841956753415873	1.0797301791550473	3.226913299828459	0.0012513336998066077	0.033683628046612415
RNU6-262P	8	3.700435230908718	1.1011895375330176	3.3603981011286765	7.783023513146016e-4	0.02504949198089712
RNU6-266P	6	3.25873071224959	1.0446362931867863	3.1194883171332743	0.0018116544502408676	0.04094892234475732
RNU6-31P	14.083333333333334	4.550190506614392	1.2046783524484417	3.777099918302992	1.5866509018814645e-4	0.008490436766093833
RNU6-370P	7.166666666666667	3.53249091353522	1.0861395561017477	3.252336123558235	0.0011446057773083884	0.03175074354576237
RNU6-439P	6.583333333333333	3.402094542949446	1.070762034000964	3.1772648216124395	0.0014867121331095105	0.03668462188447717
RNU6-468P	6.5	3.382465824276882	1.0616712453591948	3.1859823265087055	0.001442634097904094	0.03624615992127546
RNU6-490P	65.16666666666667	6.794402000645702	1.4285449027165498	4.75616971347931	1.973006201278105e-6	7.638238816735181e-4
RNU6-564P	35.333333333333336	5.411113255841688	1.2970585745682004	4.171834149928876	3.0215754020551964e-5	0.0034411095251867065
RNU6-588P	8.75	3.836496445766648	1.1210982207211948	3.4220877126168805	6.214226313709448e-4	0.022494931480453603
RNU6-65P	15.666666666666666	4.708337843926233	1.2255908505826043	3.841688147139846	1.2219102045780094e-4	0.007285029095788651
RNU6-756P	17	4.829262318206712	1.2362176748181082	3.906482180751273	9.364954601183248e-5	0.006522246945614211
RNU6ATAC4P	9.666666666666666	3.2694574098880826	1.0765922201669211	3.0368577337305735	0.0023905825514376777	0.048817344377979056
SNORA20_SNORA20	7.5	3.6020317216542646	1.091633431951993	3.2996714979801682	9.679806331527657e-4	0.028661906547653392
SNORA31_SNORA31_SNORA3_SNORA3	19.25	5.012816127315935	1.2564051579378892	3.9898086183786146	6.612662878822845e-5	0.0057588514071160125
SNORA47	7	3.4964217883805326	1.0746237329650046	3.25362420457021	0.0011394290237270578	0.03175074354576237
SNORA54	16.916666666666668	3.785097886851262	1.160064892210033	3.262832891736163	0.0011030454077665436	0.03140497550381477
SNORA56	17.833333333333332	4.630043810491561	1.2157105980459213	3.8085082238599264	1.3980769740804352e-4	0.007810765887268242
SNORA5C	13.25	3.9551409917662617	1.1479384152078325	3.4454295974145874	5.701524664281969e-4	0.02110276816367364
SNORA65	7.666666666666667	3.6355841971826948	1.097187748276895	3.313547934610358	9.212031522063734e-4	0.027833495241663998
SNORA73A	15.416666666666666	4.684491302219183	1.2199082331411362	3.8400358116750373	1.2301636433280396e-4	0.007285029095788651
SNORA74B	6.083333333333333	3.2801043238429526	1.0469501839412414	3.1330089761243536	0.0017302415074107202	0.03971507832126467
SNORA7A	58.916666666666664	6.647959032716415	1.4144101814588783	4.700163446122431	2.5995334609744734e-6	7.697218577945417e-4
SNORD101_SNORD10	25.416666666666668	5.421454644041233	1.297337546587056	4.1789083020865405	2.929117489525773e-5	0.0034411095251867065
SNORD11B	28.166666666666668	5.077897978762001	1.2705636845210622	3.9965710027955903	6.426661198046333e-5	0.0057588514071160125
SNORD123_SNORD12	32.5	4.061462813214758	1.2659884751111636	3.208135692434428	0.0013359844901361937	0.03470785059992788
SNORD14C	142.91666666666666	5.231384331310554	1.5123449300473426	3.459121148471593	5.419410845339431e-4	0.020572917324423148
SNORD14D	937.9166666666666	6.834554526589251	1.6986361898971134	4.023554053091981	5.73264193639657e-5	0.005475597668925885
SNORD14E	25.25	5.411804501351543	1.2965437892352594	4.17402369768289	2.9926660683981883e-5	0.0034411095251867065
SNORD15B	25.833333333333332	4.421458058928613	1.2285069915972524	3.5990499762480166	3.1938181331200643e-4	0.013907199253188987
SNORD22	182.91666666666666	5.266109332603124	1.5048820038150186	3.499350327303428	4.663933643885603e-4	0.01866203718857469
SNORD42B	9.833333333333334	3.2959296268545812	1.0707930593934105	3.0780266998757724	0.002083762443953871	0.04570385627072157
SNORD55	8.833333333333334	3.5734628157651804	1.0923598998275346	3.2713236876686618	0.0010704531276199162	0.031074624616495804
SNORD58B	14.666666666666666	3.7283483874208865	1.1394746954793695	3.2719887525474136	0.0010679382447928375	0.031074624616495804
SNORD59_SNORD59	9.666666666666666	3.269457395732988	1.0788801399391859	3.0304176290772027	0.0024421579146568155	0.049528969762320754
SNORD65_SNORD65	7	3.2150095919899746	1.0433703404749455	3.0813695456653405	0.0020605074456408745	0.04553106378016888
SNORD69	7.583333333333333	3.6189054815256054	1.0965061351175518	3.3003969295052213	9.654817031458028e-4	0.028661906547653392
SNORD88C	18.75	4.704390962193125	1.2229147677956815	3.8468674073442144	1.1963767168842475e-4	0.007285029095788651
SNORD90	11.416666666666666	3.344644765032198	1.1051558340646679	3.0264010395085035	0.002474838168832282	0.04985031168647882
SNORD92	10.083333333333334	3.540104388485923	1.0986962406114555	3.222095659957619	0.0012725664030443199	0.03394656864337146
SNORD99	51.5	4.65832497924806	1.3507559733168555	3.4486799031577013	5.633340683558471e-4	0.02110276816367364
xtr-miR-9b-5p	50	-5.134275769462186	1.3629749905724575	-3.7669625671603555	1.6524576605174253e-4	0.00858408268910894
