# Supplementary material for: RNA-seq and miRNA-seq data from pharmacological inhibition of the G9a/GLP histone methyltransferase complex with UNC0642 in SAMP8 mice
Source: Data Brief. 2021 May 2;36:107114. doi: 10.1016/j.dib.2021.107114 (PMC8257974; doi:10.1016/j.dib.2021.107114)
Supplement: Supplementary file 1 [file mmc1.zip › Supplementary 4.csv]

row	baseMean	log2FoldChange	lfcSE	stat	pvalue	padj
hsa_piR_008016	26.23076923076923	-4.982711945965709	1.1871033040092542	-4.197370127045713	2.700324174081346e-5	0.013756577252127767
hsa_piR_009157	3063	6.9198591938661025	1.722439355336215	4.017476245203052	5.882476309823662e-5	0.013756577252127767
hsa_piR_013546	7.230769230769231	-3.652071686138811	1.019572480054726	-3.581963771661221	3.410210927319403e-4	0.04311870696502653
hsa_piR_016645	186.76923076923077	-8.018375732173627	1.4264709447012627	-5.621127974571447	1.8971466782305556e-8	5.9968806498867865e-5
hsa_piR_022770	12.23076923076923	4.460791791780039	1.1126418692984377	4.009189223296743	6.092758036374209e-5	0.013756577252127767
hsa-miR-1298-5p	578.5384615384615	6.218684844694222	1.5641334994854579	3.9758018396383297	7.014251513066777e-5	0.01385753064550255
hsa-miR-3065-5p	38.07692307692308	-4.880134642125049	1.2224988882501175	-3.991933807899379	6.5536667761061e-5	0.013810760452847586
hsa-miR-3529-3p	346.3076923076923	-5.3605870541444	1.496037421744669	-3.5831904845621563	3.394229001047644e-4	0.04311870696502653
mmu-miR-541-3p	26	-5.340927740287808	1.285564257398155	-4.154539696908871	3.2594302903018856e-5	0.013756577252127767
rno-miR-101b-3p	24.923076923076923	4.802716281232425	1.2882788858198244	3.72800977652918	1.9299789286057688e-4	0.029382884324455145
RNU6-1141P	16.46153846153846	-4.893076004082231	1.1555349092352685	-4.234468353120082	2.2909304285324338e-5	0.013756577252127767
RNU6-1195P	15.23076923076923	-4.5476736150596	1.1219777752936015	-4.0532653277107515	5.0507663057797994e-5	0.013756577252127767
RNU6-262P	7.461538461538462	-3.700434668988394	1.0172042947836415	-3.63784805860997	2.749255251800318e-4	0.037784329786699156
RNU6-31P	13.23076923076923	-4.135152779487098	1.0854423232849388	-3.809647634682825	1.3916498721804386e-4	0.023152659189275615
RNU6-490P	60.46153846153846	-6.209438349612522	1.2974370526944878	-4.785926482303632	1.7020035450665489e-6	0.0017933444019851204
RNU6-588P	8.153846153846153	-3.836495813017709	1.0366680640609072	-3.7007948310755565	2.1492520185782874e-4	0.030880843776027123
RNU6-65P	14.615384615384615	-4.485944797071112	1.1174507860562628	-4.014445068228041	5.958581836825002e-5	0.013756577252127767
RNU6-756P	15.923076923076923	-4.414224466716844	1.1167721602976026	-3.9526634202096522	7.728611191119832e-5	0.014370670573605757
SNORA31_SNORA31_SNORA3_SNORA3	18.076923076923077	-4.427853426623383	1.1309844570960477	-3.91504357008803	9.038788385502178e-5	0.015873116714762436
SNORA56	16.76923076923077	-4.156111661064388	1.1156917264595392	-3.725143390865784	1.952042299315274e-4	0.029382884324455145
SNORA5C	12.153846153846153	-4.440565325770974	1.1070306905360403	-4.011239583268273	6.0400776954955e-5	0.013756577252127767
SNORA73A	14.384615384615385	-4.462098275211598	1.1119276810367829	-4.012939286708872	5.99673410222388e-5	0.013756577252127767
SNORA7A	54.61538461538461	-6.23292016340597	1.28909568506612	-4.835110562864286	1.330716519644202e-6	0.0017933444019851204
SNORD14E	23.692307692307693	-4.6748389586463	1.1536100492153327	-4.052356306904618	5.0704365999378436e-5	0.013756577252127767
SNORD58B	13.307692307692308	-4.576341676500688	1.1234585656499947	-4.073440549053959	4.632368030400583e-5	0.013756577252127767
